# Supplementary material for: Somatic and visceral effects of word valence, arousal and concreteness in a continuum lexical space
Source: Sci Rep. 2019 Dec 27;9:20254. doi: 10.1038/s41598-019-56382-2 (PMC6934768; doi:10.1038/s41598-019-56382-2)
Supplement: Supplementary file 10 — Supplementary Dataset 1 [file 41598_2019_56382_MOESM10_ESM.xlsx]

## Sheet: Database
Ita_Word	Eng_Word	ID	cor	lab	zig	hr
abitazione	house	1	1.8981	-0.33045	-0.32843	0.25356
abitazione	house	2	-0.26403	0.0018153	0.69798	-0.63371
abitazione	house	3	-0.031497	0.13215	0.65764	-0.36373
abitazione	house	4	-0.56194	-0.45848	0.038718	0.076699
abitazione	house	5	0.41276	-0.13589	0.27632	-0.51406
abitazione	house	6	1.1574	-0.52994	-0.48768	-0.35295
abitazione	house	7	-0.42098	0.75189	-0.010312	0.354
abitazione	house	8	NA	0.19347	-0.14909	-0.26776
abitazione	house	9	-1.8664	-0.7625	-0.97685	-1.2867
abitazione	house	10	0.29037	1.1263	-0.12714	0.00046846
abitazione	house	11	0.61449	-0.57707	-0.21615	0.034363
abitazione	house	12	0.30478	-1.1836	-0.19796	-0.40134
abitazione	house	13	0.55311	0.55964	-1.0602	0.67832
abitazione	house	14	-1.4632	-1.161	-1.2859	-0.43826
abitazione	house	15	NA	-0.55982	0.59081	-0.032095
abitazione	house	16	0.40702	0.70247	-0.97288	0.093727
abitazione	house	17	-0.13797	0.075179	0.30155	-0.45826
abitazione	house	18	0.59872	-1.1995	1.6952	-1.162
abitazione	house	19	1.1533	1.3973	2.7035	-0.24396
abitazione	house	20	-0.0047241	-0.010163	-0.11558	-0.14325
aborto	abortion	1	-0.87103	-0.45846	-0.45356	0.48487
aborto	abortion	2	NA	1.1554	-0.015127	-0.92449
aborto	abortion	3	-0.25709	-0.30103	-0.28995	0.055379
aborto	abortion	4	-0.13023	-0.41222	1.9999	0.11632
aborto	abortion	5	-0.19563	-0.66968	0.24599	0.90417
aborto	abortion	6	0.44198	0.24149	0.20594	0.24826
aborto	abortion	7	-0.13204	0.28068	-0.43019	0.12004
aborto	abortion	8	-0.52089	-1.0748	-1.1391	0.30031
aborto	abortion	9	-1.1879	0.21946	0.21998	-1.0873
aborto	abortion	10	1.1547	0.29594	0.19343	1.6829
aborto	abortion	11	0.488	-2.7696	-0.97265	0.58598
aborto	abortion	12	-4.2637	2.2936	NA	1.0743
aborto	abortion	13	0.071436	-0.56264	1.0978	-0.080307
aborto	abortion	14	2.3512	0.70969	0.22783	-1.0402
aborto	abortion	15	1.5355	0.3136	-1.2033	1.2228
aborto	abortion	16	0.17964	0.48066	0.43238	-6.4898
aborto	abortion	17	0.32638	-0.33131	-1.2593	0.10771
aborto	abortion	18	4.8354	NA	NA	0.11916
aborto	abortion	19	1.5036	NA	5.9303	0.39643
aborto	abortion	20	0.92081	-0.28924	0.31544	1.732
accettazione	acceptance	1	0.20322	0.17247	-0.25596	-1.1827
accettazione	acceptance	2	0.11488	-0.81679	0.11189	0.96181
accettazione	acceptance	3	-0.26266	-0.22863	0.094651	0.67525
accettazione	acceptance	4	NA	0.34005	-0.56861	0.52986
accettazione	acceptance	5	-0.042752	-0.59862	-0.64257	-0.26353
accettazione	acceptance	6	0.30996	0.28155	-0.080485	-1.5939
accettazione	acceptance	7	-0.1698	0.32278	1.2587	0.22483
accettazione	acceptance	8	-0.94472	0.93685	0.018784	-0.21302
accettazione	acceptance	9	-0.04339	-0.35541	0.33599	-0.1833
accettazione	acceptance	10	NA	-0.28564	-0.037892	-0.21053
accettazione	acceptance	11	-0.3164	-0.097797	-0.55003	0.27292
accettazione	acceptance	12	0.15286	0.040349	0.10616	-2.1159
accettazione	acceptance	13	-0.44444	0.053434	-0.37035	0.23451
accettazione	acceptance	14	-0.17141	-0.26165	-0.34839	-0.77776
accettazione	acceptance	15	NA	NA	6.9578	0.8544
accettazione	acceptance	16	0.41544	0.26432	-0.14358	-0.47462
accettazione	acceptance	17	0.1811	-0.78087	-1.2894	0.29162
accettazione	acceptance	18	-0.3454	-0.14268	-0.17396	-0.37414
accettazione	acceptance	19	0.52568	0.08645	-0.91814	0.29575
accettazione	acceptance	20	0.40765	0.061468	-0.45837	-0.25674
accogliente	cozy	1	-0.63207	0.82582	-0.37666	0.81105
accogliente	cozy	2	-0.31323	-0.37956	-0.46605	1.0759
accogliente	cozy	3	-0.9379	-0.25242	-0.30591	0.0092938
accogliente	cozy	4	-0.35008	1.1653	-0.2763	-0.0054245
accogliente	cozy	5	-0.38531	0.10513	-0.2468	-0.46889
accogliente	cozy	6	0.56109	-0.34131	-0.51946	0.24167
accogliente	cozy	7	-0.66177	0.97775	0.99243	0.18239
accogliente	cozy	8	1.3027	-2.7996	-1.4118	-0.24156
accogliente	cozy	9	0.10975	-0.23094	0.045558	0.91402
accogliente	cozy	10	0.64011	-0.28708	0.72803	0.12472
accogliente	cozy	11	-0.01312	0.59839	-0.26119	0.0776
accogliente	cozy	12	0.48881	0.2124	0.21533	-1.1811
accogliente	cozy	13	-0.54646	-0.73194	-1.1018	-0.25091
accogliente	cozy	14	-1.0316	0.30026	0.15213	0.3442
accogliente	cozy	15	-0.38017	-0.095746	0.30139	0.30204
accogliente	cozy	16	0.11085	1.6306	-0.07649	-0.24318
accogliente	cozy	17	NA	-0.72237	-0.36533	2.2065
accogliente	cozy	18	0.49503	-0.32686	-0.35152	0.11032
accogliente	cozy	19	1.3256	-0.17293	-0.034661	2.0888
accogliente	cozy	20	-1.2711	-0.36275	-0.1423	-0.69444
accomodante	easygoing	1	-0.70492	11.4711	3.6164	-0.91461
accomodante	easygoing	2	NA	-0.7703	0.59276	0.7589
accomodante	easygoing	3	-0.049553	-0.4147	-0.30905	3.117
accomodante	easygoing	4	-1.4221	1.0922	0.36856	-1.0917
accomodante	easygoing	5	1.0975	0.73224	0.17854	-2.1404
accomodante	easygoing	6	0.86403	-0.27218	NA	0.66834
accomodante	easygoing	7	-0.31367	1.0193	0.70481	0.35101
accomodante	easygoing	8	0.0004186	0.78229	0.21219	0.021239
accomodante	easygoing	9	0.068858	-0.8503	0.084737	0.35933
accomodante	easygoing	10	0.68035	1.7578	0.10625	2.2936
accomodante	easygoing	11	-0.35465	2.2549	-2.4121	-0.45091
accomodante	easygoing	12	0.83419	-0.11502	-0.50762	-0.44031
accomodante	easygoing	13	-0.21953	0.53148	0.53044	0.37994
accomodante	easygoing	14	1.8336	-0.54259	-1.6595	-1.4425
accomodante	easygoing	15	0.18163	0.13292	-0.79346	-1.2504
accomodante	easygoing	16	-0.83225	-0.40099	-0.52445	-0.38744
accomodante	easygoing	17	-0.075698	-0.39573	0.9716	-2.2995
accomodante	easygoing	18	1.826	5.7467	NA	0.63461
accomodante	easygoing	19	-0.07646	0.76444	-0.57422	-0.040469
accomodante	easygoing	20	-0.78568	-0.93432	-0.10707	0.7417
accordo	agreement	1	NA	-0.14575	-0.021559	-0.74937
accordo	agreement	2	-0.59567	0.91404	-1.0185	0.14975
accordo	agreement	3	-0.0015358	0.025065	0.20856	-1.0425
accordo	agreement	4	NA	0.12774	NA	0.25775
accordo	agreement	5	-0.43085	-0.24863	-0.69364	-1.1445
accordo	agreement	6	1.4236	0.5766	1.5183	0.18666
accordo	agreement	7	NA	-2.355	0.41559	0.15115
accordo	agreement	8	-0.49628	-0.5984	0.6142	0.25448
accordo	agreement	9	-1.761	0.95928	0.55573	1.6343
accordo	agreement	10	-0.79526	-0.37301	-0.22941	-0.33294
accordo	agreement	11	1.4654	-0.11635	0.74821	-0.030136
accordo	agreement	12	1.1929	-0.23262	-0.92312	-0.003848
accordo	agreement	13	-0.29042	-0.14962	1.2314	-0.37912
accordo	agreement	14	0.22646	0.85815	1.6969	-0.41724
accordo	agreement	15	0.053134	-0.39051	0.017526	0.051663
accordo	agreement	16	-1.9594	-1.1779	-0.82208	-0.60098
accordo	agreement	17	-1.1048	NA	NA	0.58794
accordo	agreement	18	-0.070864	-1.2453	-2.2449	0.67785
accordo	agreement	19	-0.16878	NA	1.2431	0.51067
accordo	agreement	20	0.20016	0.32327	-0.375	-1.3695
acqua	water	1	0.42741	-0.038457	-0.25375	-0.85186
acqua	water	2	NA	0.14689	1.0632	-0.78444
acqua	water	3	-1.0202	0.15556	0.042926	-1.0816
acqua	water	4	-1.1988	0.36527	0.29983	0.35592
acqua	water	5	-0.83909	0.24868	-0.15288	0.085902
acqua	water	6	0.47869	-0.34512	-0.19011	-0.24665
acqua	water	7	0.36609	0.44748	-1.0238	0.50272
acqua	water	8	-0.32497	0.012329	-0.8005	1.1382
acqua	water	9	-0.65074	0.75002	0.38401	-0.07346
acqua	water	10	-0.078044	0.34517	-0.25633	0.97004
acqua	water	11	NA	0.72118	0.4438	-0.087466
acqua	water	12	-2.0681	-2.4522	NA	-2.3892
acqua	water	13	-1.2568	-1.7084	-0.54728	-0.34125
acqua	water	14	0.13206	NA	0.66322	-0.028977
acqua	water	15	-0.2377	0.3909	0.02139	-0.095662
acqua	water	16	0.62379	0.26725	-0.019234	-0.24947
acqua	water	17	-0.16628	NA	0.79835	1.0829
acqua	water	18	-0.58739	-0.6382	-0.28334	0.21343
acqua	water	19	-0.65252	NA	-0.74275	-0.72401
acqua	water	20	0.81296	0.82451	-0.18177	-0.47469
adorabile	adorable	1	-0.17335	0.63417	-0.96244	-1.0393
adorabile	adorable	2	-0.018275	NA	NA	1.2359
adorabile	adorable	3	-0.48275	0.46578	-0.049316	0.98827
adorabile	adorable	4	-0.64416	-0.54926	0.32704	0.12833
adorabile	adorable	5	1.8027	NA	NA	1.1383
adorabile	adorable	6	-1.1933	-0.44288	0.68458	-1.2166
adorabile	adorable	7	-0.093996	0.28742	-0.14577	-0.91184
adorabile	adorable	8	0.68853	-0.5725	0.35837	0.79684
adorabile	adorable	9	NA	-0.030568	-0.62471	-0.13392
adorabile	adorable	10	1.0378	1.0636	-0.23446	-1.3836
adorabile	adorable	11	-1.321	NA	0.44154	0.24856
adorabile	adorable	12	-0.04775	-0.051202	-0.093776	1.4357
adorabile	adorable	13	-0.20917	0.23803	-0.43381	0.2257
adorabile	adorable	14	0.85242	-0.068353	1.0087	0.67225
adorabile	adorable	15	-0.69505	0.071706	-0.63276	-0.433
adorabile	adorable	16	-0.17229	0.01124	0.14765	0.64641
adorabile	adorable	17	-0.48305	0.57502	0.065703	-0.84873
adorabile	adorable	18	1.0442	-0.032316	-0.41221	-0.39076
adorabile	adorable	19	-0.17004	0.99104	-0.68978	0.4012
adorabile	adorable	20	0.087158	-0.44685	-0.089548	0.58452
aereo	plane	1	-0.16237	0.83972	1.2166	-0.070588
aereo	plane	2	-0.3601	-0.21315	-0.71763	0.63193
aereo	plane	3	-0.056463	-2.2208	-0.12149	0.52399
aereo	plane	4	-0.083494	-0.91567	-0.60322	0.61235
aereo	plane	5	-0.78442	1.5939	1.0398	0.6121
aereo	plane	6	1.192	-0.70179	1.6054	0.23913
aereo	plane	7	0.10176	3.9512	0.39075	0.34586
aereo	plane	8	0.69378	0.40166	0.030894	-1.5498
aereo	plane	9	0.24585	-1.4053	0.88709	-1.726
aereo	plane	10	0.46487	-0.46492	-0.21042	-0.19671
aereo	plane	11	-1.065	NA	0.1621	0.20623
aereo	plane	12	0.16111	-0.20495	-0.43714	-1.9089
aereo	plane	13	-1.7568	0.68515	1.9594	0.27179
aereo	plane	14	0.65068	0.2012	-0.43179	0.32533
aereo	plane	15	-0.65452	-1.5489	-1.5275	-1.8632
aereo	plane	16	0.13546	-0.27406	0.32141	-0.21356
aereo	plane	17	0.50584	-0.022762	0.22184	0.75428
aereo	plane	18	0.8823	1.3626	1.3473	1.0445
aereo	plane	19	-0.30655	0.97403	-0.58078	0.55832
aereo	plane	20	1.6545	-0.38007	-0.030158	0.25343
affascinare	fascinate	1	-0.069336	0.61199	0.48171	-0.76841
affascinare	fascinate	2	0.35641	0.63657	0.49981	0.16617
affascinare	fascinate	3	-0.51261	-0.32517	-0.28597	0.10012
affascinare	fascinate	4	-0.32005	0.31387	0.49254	0.59121
affascinare	fascinate	5	NA	NA	NA	1.2655
affascinare	fascinate	6	-0.16053	-0.1061	-0.52514	0.13801
affascinare	fascinate	7	-0.62169	0.62745	-0.5301	1.276
affascinare	fascinate	8	-1.5448	0.044216	-0.019025	0.41982
affascinare	fascinate	9	-0.83888	-0.24701	-0.040659	0.53316
affascinare	fascinate	10	-1.244	-0.51336	0.43833	2.2882
affascinare	fascinate	11	-0.61036	-0.24992	-0.089098	0.12923
affascinare	fascinate	12	-0.34718	-0.89587	-0.77822	0.37791
affascinare	fascinate	13	-0.544	0.59804	1.1904	0.192
affascinare	fascinate	14	2.4961	NA	0.28416	-0.83753
affascinare	fascinate	15	0.1233	0.56246	0.2678	1.0105
affascinare	fascinate	16	-0.22816	0.24808	0.20813	0.29516
affascinare	fascinate	17	-0.99403	0.43056	0.98625	0.15464
affascinare	fascinate	18	-0.092882	0.61391	-1.268	0.34969
affascinare	fascinate	19	-1.1025	-2.0778	NA	1.1128
affascinare	fascinate	20	NA	NA	NA	-0.30461
afflizione	grief	1	1.2523	0.61183	0.069516	0.12783
afflizione	grief	2	0.23519	0.67684	1.8175	-0.091365
afflizione	grief	3	-0.23176	-0.60852	0.20637	-0.36996
afflizione	grief	4	1.067	0.41092	-1.1906	0.081103
afflizione	grief	5	1.6433	-0.093961	0.51675	-0.047479
afflizione	grief	6	-0.22698	0.29983	0.76612	0.24954
afflizione	grief	7	-1.1181	-0.25894	2.0192	0.48275
afflizione	grief	8	0.064417	0.52748	1.0843	-0.58599
afflizione	grief	9	0.18459	-0.95149	0.16058	-0.78591
afflizione	grief	11	0.21543	1.345	-0.088003	4.1215
afflizione	grief	12	-1.023	-0.87892	-0.53628	-1.0109
afflizione	grief	13	0.89094	1.2929	0.10982	-0.21183
afflizione	grief	14	1.6633	0.41751	1.677	-1.3248
afflizione	grief	15	0.23941	0.0072574	-0.30606	0.5091
afflizione	grief	16	NA	NA	NA	2.3515
afflizione	grief	17	0.36373	-0.45487	-0.74864	-0.31469
afflizione	grief	18	-1.5759	-1.6213	-0.29948	1.0048
afflizione	grief	19	1.08	0.29426	0.026597	0.62397
afflizione	grief	20	-0.10333	0.14342	-1.6001	-0.67492
aggressivo	aggressive	1	-0.62558	0.2544	-0.12075	0.34766
aggressivo	aggressive	2	NA	-0.54341	-0.083722	1.1297
aggressivo	aggressive	3	-0.14471	-0.29053	-0.31436	-0.4411
aggressivo	aggressive	4	0.52426	-0.72063	0.35367	0.50743
aggressivo	aggressive	5	1.6058	NA	6.0532	2.7409
aggressivo	aggressive	6	-0.17899	0.75469	0.61351	-0.14356
aggressivo	aggressive	7	-0.31581	-0.50342	-0.33856	0.65831
aggressivo	aggressive	8	-0.13517	0.59405	-0.052247	-1.9299
aggressivo	aggressive	9	0.19061	-0.08774	1.0004	-0.10523
aggressivo	aggressive	10	NA	-0.11814	0.22942	0.44272
aggressivo	aggressive	11	2.5143	-1.4518	0.36605	0.19949
aggressivo	aggressive	12	-0.97059	0.38267	-2.1474	0.85071
aggressivo	aggressive	13	-1.989	0.16273	0.088987	0.26401
aggressivo	aggressive	14	NA	NA	5.4789	2.725
aggressivo	aggressive	15	0.028364	-0.58275	-1.8543	-0.42838
aggressivo	aggressive	16	0.18055	-0.054725	-0.23262	-0.20667
aggressivo	aggressive	17	-1.7846	0.28608	-1.0757	0.083494
aggressivo	aggressive	18	0.42533	0.17797	1.5489	0.094055
aggressivo	aggressive	19	-0.11168	-0.25769	-0.15317	0.65003
aggressivo	aggressive	20	-1.514	-1.3216	NA	-0.86545
agnello	lamb	1	0.20891	0.14236	-0.21226	-1.0108
agnello	lamb	2	NA	1.1438	1.3136	0.15853
agnello	lamb	3	-0.57355	0.34405	0.81053	-0.15832
agnello	lamb	4	-0.4271	-0.0065575	1.3548	1.1067
agnello	lamb	5	-0.64997	0.25817	-0.012539	-0.048527
agnello	lamb	6	-0.83362	-0.31569	0.030306	-0.67212
agnello	lamb	7	NA	1.1648	1.4887	-0.05435
agnello	lamb	8	0.26956	0.97079	1.0999	-0.026705
agnello	lamb	9	0.18604	-1.4994	NA	-0.1939
agnello	lamb	10	6.9193	NA	13.2909	1.0656
agnello	lamb	11	-1.622	-0.22365	-1.0265	-0.11987
agnello	lamb	12	0.052152	0.6935	-0.39604	0.70481
agnello	lamb	13	-1.7812	-3.0362	NA	2.1954
agnello	lamb	14	0.95667	-0.14619	0.32506	1.0832
agnello	lamb	15	0.63416	-0.9903	-0.79456	0.52489
agnello	lamb	16	0.010928	-0.12795	0.27399	0.43131
agnello	lamb	17	-2.8279	-0.45062	NA	-0.17054
agnello	lamb	18	-0.72939	-1.3081	0.18708	0.076869
agnello	lamb	19	-0.13337	1.0007	1.6897	1.5596
agnello	lamb	20	0.066197	-0.55181	-0.030985	-0.39476
ago	needle	1	0.36187	0.34079	0.40734	0.24251
ago	needle	2	-1.4119	0.29074	-1.0627	0.62815
ago	needle	3	NA	-0.083163	-1.2487	0.70791
ago	needle	4	NA	-0.84575	1.0863	0.23737
ago	needle	5	1.069	NA	NA	-0.11651
ago	needle	6	-0.34306	-1.9289	0.52012	-0.40558
ago	needle	7	0.51189	0.52258	1.0539	0.14787
ago	needle	8	0.13565	-1.0788	-0.19147	-0.97145
ago	needle	9	-1.5917	1.0678	0.25617	0.19319
ago	needle	10	-0.013322	-0.43253	-0.26202	-0.21418
ago	needle	11	4.1331	5.2254	NA	-0.032094
ago	needle	12	0.13235	0.27147	-0.44925	-0.45426
ago	needle	13	0.067237	0.13537	-0.0067952	0.63284
ago	needle	14	1.1894	0.97341	NA	-0.33998
ago	needle	15	0.36173	1.7934	2.3337	0.69057
ago	needle	16	0.47637	-1.1056	0.75776	0.96369
ago	needle	17	1.0692	0.41289	0.69161	-0.047635
ago	needle	18	0.94496	0.71236	0.42429	0.96553
ago	needle	19	0.16655	-0.10904	0.03014	-0.15159
ago	needle	20	0.65441	-0.46714	0.24171	-0.41487
agonia	agony	1	0.54939	-0.60642	-1.0924	1.3444
agonia	agony	2	-0.31873	1.5369	-0.83089	-0.091122
agonia	agony	3	-0.3454	-0.29607	-0.37997	0.099771
agonia	agony	4	-1.3081	0.53893	1.3259	0.16062
agonia	agony	5	0.63367	-0.50812	-0.23701	1.1754
agonia	agony	6	-1.0871	2.1797	0.30216	0.77644
agonia	agony	7	0.079204	1.2976	NA	-0.20402
agonia	agony	8	-1.57	NA	2.2713	-0.40846
agonia	agony	9	0.038617	0.70567	-0.14816	1.2251
agonia	agony	10	NA	-0.049939	-0.20427	0.26206
agonia	agony	11	0.14847	-0.65334	-0.75353	-0.57842
agonia	agony	12	0.1977	-0.53118	-0.087645	1.3367
agonia	agony	13	-0.30269	-0.10623	-0.14369	0.33943
agonia	agony	14	1.1148	-0.28553	-0.37114	1.3
agonia	agony	15	0.68703	-0.42897	-0.048334	1.2032
agonia	agony	16	0.034966	NA	NA	3.2859
agonia	agony	17	-0.24254	0.09411	-1.0778	0.82833
agonia	agony	18	2.1785	0.1729	-0.88587	0.55848
agonia	agony	19	-0.10523	-1.2317	-0.35386	-0.2918
agonia	agony	20	0.26427	-0.05391	-0.44113	0.55757
alba	sunrise	1	0.75904	0.10814	-0.23414	1.0067
alba	sunrise	2	NA	-0.19194	0.97735	0.6213
alba	sunrise	3	0.069132	-1.0391	-0.69817	-0.1805
alba	sunrise	4	-1.6245	-0.16408	0.057455	-0.81098
alba	sunrise	5	-0.12946	-0.51117	0.5808	0.042979
alba	sunrise	6	-0.5108	0.22331	1.0749	-0.14435
alba	sunrise	7	-1.2881	-0.27478	0.15424	0.82835
alba	sunrise	8	0.43052	-0.29767	1.3451	-0.54094
alba	sunrise	9	-0.57469	0.3022	-0.062382	1.4857
alba	sunrise	10	2.0937	-0.66994	1.0134	-0.070573
alba	sunrise	11	NA	0.43288	-0.0037427	-0.24376
alba	sunrise	12	0.52817	-0.49014	0.21874	0.059328
alba	sunrise	13	0.35012	0.51703	0.50264	-0.36666
alba	sunrise	14	-0.24605	-0.58773	0.94044	3.0337
alba	sunrise	15	-0.21407	0.27064	-0.22004	-0.65997
alba	sunrise	16	NA	0.34701	0.16002	-0.81655
alba	sunrise	17	0.87132	NA	5.3518	-0.095898
alba	sunrise	18	0.78987	-1.2479	-1.5048	0.61397
alba	sunrise	19	0.62144	-0.037543	-0.34087	-1.6366
alba	sunrise	20	-0.74553	0.18444	-0.19002	-2.622
alieno	alien	1	1.6262	-0.13244	-0.6654	0.23129
alieno	alien	2	-0.7839	-0.30483	-0.74348	-0.082394
alieno	alien	3	-1.0992	-1.8853	0.72275	0.37575
alieno	alien	4	-0.48181	0.11205	1.8001	-0.35143
alieno	alien	5	-0.81133	-0.15994	-0.36901	0.74354
alieno	alien	6	-1.3572	-0.18594	0.34948	-0.23667
alieno	alien	7	NA	-0.51078	-0.5791	1.0728
alieno	alien	8	3.0809	0.12196	-0.41032	0.47644
alieno	alien	9	-0.12461	1.5979	NA	1.0782
alieno	alien	10	0.96498	-0.11536	-0.42968	-0.1377
alieno	alien	11	-0.78565	0.083517	-1.2341	1.2887
alieno	alien	12	0.28013	-0.83509	1.8291	0.89069
alieno	alien	13	1.4993	0.4686	1.8484	-0.057325
alieno	alien	14	0.39509	0.38229	0.27345	0.15771
alieno	alien	15	NA	-0.028502	0.15815	0.0016832
alieno	alien	16	-0.25246	-0.58922	0.20526	0.53982
alieno	alien	17	-0.51615	-0.88297	-1.2153	0.045356
alieno	alien	18	-0.21094	0.20132	1.0858	-0.23488
alieno	alien	19	-0.96994	4.18	0.66783	-0.82549
alieno	alien	20	NA	-0.36278	0.37367	-0.62301
allerta	alert	1	-0.058444	-0.35482	-0.75353	-0.46043
allerta	alert	2	0.31225	NA	0.26109	-0.038919
allerta	alert	3	-0.36375	-0.28557	-0.3207	0.81233
allerta	alert	4	0.69307	-0.19244	0.14184	-0.24089
allerta	alert	5	0.30656	3.5528	-0.53284	0.73286
allerta	alert	6	-0.55548	-0.56783	-1.3442	-0.68207
allerta	alert	7	0.02299	0.53832	-0.39482	1.2915
allerta	alert	8	1.7607	-1.271	0.62129	1.039
allerta	alert	9	-1.0449	-1.3028	0.91988	-0.70371
allerta	alert	10	NA	-5.1781	NA	-0.31214
allerta	alert	11	0.089704	-0.076948	-0.42817	0.20137
allerta	alert	12	-0.62849	-0.13312	-0.17684	-0.61758
allerta	alert	13	0.20476	-0.22311	-0.22426	0.11554
allerta	alert	14	0.46346	-0.34901	1.284	-0.46878
allerta	alert	15	0.44688	0.19225	-0.2651	-1.0267
allerta	alert	16	-0.34186	-0.56659	-0.60916	-0.475
allerta	alert	17	-0.68531	-0.124	-1.2728	0.76307
allerta	alert	18	-0.27804	0.60559	-0.047718	2.2949
allerta	alert	19	0.48286	-0.46505	-0.0090128	-0.23971
allerta	alert	20	-0.19844	-0.51402	-0.054779	0.16347
amato	loved	1	-1.2376	-0.60868	-0.52738	-2.7921
amato	loved	2	0.27247	1.0663	0.45071	-0.26819
amato	loved	3	-0.38235	0.47722	2.1307	1.7652
amato	loved	4	-0.097269	-0.38283	0.23295	0.07431
amato	loved	5	-0.33769	-0.011658	-0.59203	0.25555
amato	loved	6	-1.8582	-0.12247	NA	0.77371
amato	loved	7	-0.10075	-0.62514	0.63256	0.37196
amato	loved	8	2.3502	0.32875	0.97186	2.2988
amato	loved	9	0.21138	0.70327	-0.10134	0.5001
amato	loved	10	-0.24032	-0.37219	-2.3646	1.6412
amato	loved	11	0.32787	-0.12336	0.34945	0.30086
amato	loved	12	-0.62411	2.1725	1.0689	2.079
amato	loved	13	0.8892	0.75911	1.2237	-0.55328
amato	loved	14	-1.6888	NA	-1.5208	0.37863
amato	loved	15	-0.77757	-0.18621	-0.44705	-0.10362
amato	loved	16	-0.66375	-0.1936	-0.42294	0.66889
amato	loved	17	-0.4663	-0.6022	-0.34863	-0.11448
amato	loved	18	0.25641	0.51091	-0.062698	0.0025111
amato	loved	19	-1.4436	-0.96623	NA	0.87972
amato	loved	20	-0.43162	-0.3817	-0.88616	0.61026
ambizione	ambition	1	0.5303	3.2445	2.1093	-0.10551
ambizione	ambition	2	0.66178	-0.43866	0.41864	0.57818
ambizione	ambition	3	-0.51815	-0.2563	-0.31849	-0.089204
ambizione	ambition	4	0.51687	-1.4475	-0.51114	0.64652
ambizione	ambition	5	0.47344	-0.19038	1.956	0.25309
ambizione	ambition	6	-2.4996	NA	1.255	1.5522
ambizione	ambition	7	0.75139	-1.9905	-0.83168	-1.3658
ambizione	ambition	8	2.4579	NA	0.4841	-1.7257
ambizione	ambition	9	2.4261	-1.1838	-1.1047	1.2376
ambizione	ambition	10	1.0896	0.25974	0.20142	-0.54395
ambizione	ambition	11	0.29609	0.62636	2.8251	-0.0010634
ambizione	ambition	12	0.46966	-0.1623	-0.10285	0.29959
ambizione	ambition	13	-0.67044	0.026795	-0.47438	-9.7875
ambizione	ambition	14	-0.2975	NA	0.17855	1.2196
ambizione	ambition	15	-0.18711	-1.3539	NA	-1.0397
ambizione	ambition	16	0.99285	0.095138	-0.2996	0.071124
ambizione	ambition	17	-1.9867	-0.075838	0.51199	1.1188
ambizione	ambition	18	0.7722	0.94015	1.0691	-0.31302
ambizione	ambition	19	-0.11073	NA	-1.5213	0.34337
ambizione	ambition	20	-0.47854	0.19273	-0.12756	-0.30704
ambulanza	ambulance	1	1.5448	0.094128	0.21805	-1.8812
ambulanza	ambulance	2	0.36981	1.4522	-0.70425	-0.58016
ambulanza	ambulance	3	-0.33743	-0.33851	0.087801	0.2988
ambulanza	ambulance	4	-0.33391	-0.054038	0.69163	0.12644
ambulanza	ambulance	5	-0.48526	0.75699	0.16209	0.31669
ambulanza	ambulance	6	0.41295	-1.0108	-1.6373	2.3998
ambulanza	ambulance	7	-0.62755	0.013838	-0.040885	-0.30119
ambulanza	ambulance	8	1.2467	0.57536	0.12513	-1.0939
ambulanza	ambulance	9	-0.20948	0.071515	-0.98157	0.128
ambulanza	ambulance	10	-0.46815	-0.63268	-0.12174	0.86294
ambulanza	ambulance	11	-0.63255	-0.14196	0.54596	-2.6052
ambulanza	ambulance	12	0.099977	0.5073	0.62501	0.047532
ambulanza	ambulance	13	-0.10346	-0.13747	-0.82401	-1.0494
ambulanza	ambulance	14	1.1144	-0.31852	-1.4931	0.66516
ambulanza	ambulance	15	-0.33616	0.13825	-0.1134	0.35191
ambulanza	ambulance	16	-0.34344	0.13847	0.58871	0.026725
ambulanza	ambulance	17	-1.4617	1.4159	0.29897	0.14908
ambulanza	ambulance	18	0.41213	NA	0.63246	-0.24247
ambulanza	ambulance	19	0.45765	0.097414	0.25055	0.49999
ambulanza	ambulance	20	0.87366	0.20288	0.34146	1.9401
amico	friend	1	-1.3127	-0.11415	-0.16979	0.0085338
amico	friend	2	0.078323	-0.71283	0.048844	0.27632
amico	friend	3	-1.7532	-2.17	-1.7439	-1.6214
amico	friend	4	-1.7211	0.038929	-3.7505	0.43461
amico	friend	5	0.0076155	NA	NA	2.6047
amico	friend	6	0.67074	0.015801	0.060474	-1.2147
amico	friend	7	0.56149	-0.13345	-0.067534	-0.71866
amico	friend	8	NA	-0.7224	-0.72297	-0.86729
amico	friend	9	NA	0.030996	-0.3066	-0.73693
amico	friend	10	NA	-0.19814	-0.22094	0.43521
amico	friend	11	-0.71529	0.29571	0.023867	-0.027612
amico	friend	12	-0.011356	NA	NA	-0.41605
amico	friend	13	-1.5764	-0.48988	1.0904	0.29218
amico	friend	14	-0.18202	-0.59396	-0.17266	-0.96148
amico	friend	15	0.96697	0.0022344	0.14994	-0.87451
amico	friend	16	-1.248	4.5804	0.81385	0.26169
amico	friend	17	NA	-0.93455	-0.46337	0.15303
amico	friend	18	1.1843	0.19376	0.60882	0.52845
amico	friend	19	-0.25821	-0.077096	-0.12951	-0.60918
amico	friend	20	-0.1162	0.29267	0.22537	-0.99738
amore	love	1	0.097614	0.54276	0.7832	0.92196
amore	love	2	-0.63154	0.30255	-0.72986	-0.17494
amore	love	3	-0.43925	-0.32937	-0.31274	0.019046
amore	love	4	-0.40695	0.60691	0.69227	0.23504
amore	love	5	1.1334	-0.20832	-1.0788	0.60425
amore	love	6	-0.27114	-0.4825	-0.3904	0.10249
amore	love	7	0.2577	-0.37376	-0.5718	-3.0155
amore	love	8	0.5754	0.4619	-1.572	0.56038
amore	love	9	-1.0748	0.87297	-0.91787	0.79745
amore	love	10	0.24772	0.11735	0.37515	0.61984
amore	love	11	-4.3959	-0.78926	0.64187	0.11608
amore	love	12	0.33884	NA	-0.91829	-0.36204
amore	love	13	-2.1862	0.37499	1.1189	0.69974
amore	love	14	1.169	0.28237	-0.75602	-0.74458
amore	love	15	-1.2076	-0.38197	-0.19171	-0.24502
amore	love	16	-0.55498	0.47187	-0.51454	1.251
amore	love	17	-0.08514	-0.47353	1.3089	0.027438
amore	love	18	0.37221	-0.89941	0.89254	-0.50482
amore	love	19	0.074868	NA	-2.0162	-0.30121
amore	love	20	0.095648	0.12226	0.57768	-1.7872
angelo	angel	1	0.13533	0.36437	-1.0469	0.90774
angelo	angel	2	-0.32317	1.4058	-0.23219	-0.14943
angelo	angel	3	2.8787	2.8035	2.9525	-0.043317
angelo	angel	4	-0.19577	-0.056671	2.4238	-1.0313
angelo	angel	5	NA	NA	-0.65666	1.3448
angelo	angel	6	0.92505	-0.67361	-0.58665	0.30196
angelo	angel	7	-0.25572	0.67599	-0.81934	-0.13753
angelo	angel	8	-1.7357	0.8181	0.44431	-0.18757
angelo	angel	9	0.041847	-0.33653	-0.11078	-0.063852
angelo	angel	10	0.44729	0.27539	-0.46985	0.64596
angelo	angel	11	1.4774	-0.52931	0.28458	-0.017691
angelo	angel	12	-0.277	NA	NA	2.3262
angelo	angel	13	0.035326	0.25323	0.44795	0.94069
angelo	angel	14	-0.24	-0.15091	-0.61758	0.45791
angelo	angel	15	-0.59815	-0.28348	0.90942	-0.55114
angelo	angel	16	-0.20098	-0.16991	-0.3551	0.62984
angelo	angel	17	0.93052	0.061073	1.8782	0.30195
angelo	angel	18	0.1367	0.32822	0.88154	0.036372
angelo	angel	19	-2.6073	-0.19589	-0.79352	-0.65892
angelo	angel	20	0.083421	0.086769	-0.14061	-1.6478
annoiato	bored	1	-0.95457	-1.1419	-1.4661	-0.83356
annoiato	bored	2	1.5252	-0.55773	0.39485	0.48207
annoiato	bored	3	0.12214	0.11418	0.10204	-1.9553
annoiato	bored	4	-0.92066	-0.54512	1.7165	-2.0809
annoiato	bored	5	-0.47217	-0.0069507	0.015725	0.72036
annoiato	bored	6	-1.5999	0.16255	0.18492	-0.26167
annoiato	bored	7	-0.19971	0.18672	-0.57474	-0.065349
annoiato	bored	8	0.41814	NA	NA	-1.2698
annoiato	bored	9	-2.4536	2.2814	1.1862	-0.50405
annoiato	bored	10	-0.23277	-0.028517	0.28539	-1.6794
annoiato	bored	11	0.48033	0.26512	0.28438	1.0894
annoiato	bored	12	-0.29816	-0.27854	0.04115	-0.10031
annoiato	bored	13	-0.17396	0.54065	1.5313	0.055409
annoiato	bored	14	0.51073	0.13747	0.25945	0.49602
annoiato	bored	15	0.52745	-1.0127	-1.0101	1.9367
annoiato	bored	16	1.9609	NA	0.79058	-0.53704
annoiato	bored	17	-0.22448	-0.59729	-0.81411	0.093551
annoiato	bored	18	0.020948	-0.56722	-0.60849	0.72306
annoiato	bored	19	0.013833	-0.067362	-0.05198	-0.66381
annoiato	bored	20	-1.3078	-0.184	-0.28043	-0.66008
ansioso	anxious	1	0.61562	0.023672	-0.093446	0.33803
ansioso	anxious	2	-0.076905	-0.6485	0.027642	-0.062219
ansioso	anxious	3	0.15888	-0.32478	-0.31031	0.84588
ansioso	anxious	4	0.13722	0.03505	0.23904	0.11161
ansioso	anxious	5	-0.17832	0.34624	0.016713	-0.65022
ansioso	anxious	6	0.38181	NA	0.46363	-1.4851
ansioso	anxious	7	0.14465	0.30743	0.26399	-0.77648
ansioso	anxious	8	-1.3639	-0.72368	0.91629	-0.20504
ansioso	anxious	9	-0.45378	0.031342	0.098483	0.72311
ansioso	anxious	10	-0.80798	0.092364	0.034479	1.5904
ansioso	anxious	11	NA	-1.2005	NA	-0.11083
ansioso	anxious	12	1.5703	NA	NA	3.3457
ansioso	anxious	13	1.4787	-0.012111	1.6377	-0.36764
ansioso	anxious	14	-0.21354	1.5624	0.55828	1.2969
ansioso	anxious	15	-0.27952	-0.38472	0.72742	-0.90502
ansioso	anxious	16	0.13054	-0.42827	0.23327	-0.35497
ansioso	anxious	17	-1.3952	-0.83949	0.70425	-0.28078
ansioso	anxious	18	-0.90419	3.023	1.7867	-0.66925
ansioso	anxious	19	-1.6565	-1.2561	-1.2403	1.3795
ansioso	anxious	20	-0.18187	0.67025	-1.0096	0.33945
ape	bees	1	0.69626	-0.48144	0.28901	-0.88698
ape	bees	2	-0.052132	2.4323	-1.0694	-0.16345
ape	bees	3	-0.029892	1.27	-0.21874	1.6327
ape	bees	4	-1.3705	0.37218	-0.53073	0.1026
ape	bees	5	-0.058582	-0.33671	-2.2199	0.86669
ape	bees	6	2.0477	NA	-0.20904	-0.57404
ape	bees	7	-0.48889	-0.71331	-0.13177	-0.129
ape	bees	8	1.561	-0.0015818	-0.26773	0.64877
ape	bees	9	0.33695	0.095352	-1.463	0.53304
ape	bees	10	-0.13745	-1.8808	-0.1645	0.96033
ape	bees	11	-0.1999	-0.44907	-0.62689	-0.60539
ape	bees	12	0.13859	0.30825	-0.0071866	-0.31988
ape	bees	13	-0.10845	0.37154	-0.29397	-4.7166
ape	bees	14	0.79962	-0.72891	1.3529	-0.291
ape	bees	15	-0.82583	-0.2947	0.10858	-0.71998
ape	bees	16	0.0012363	-0.35947	-0.3275	0.21496
ape	bees	17	-0.18675	-0.46664	-0.22129	-1.4862
ape	bees	18	-0.82534	0.10685	0.13421	0.81369
ape	bees	19	-1.0231	-0.0025966	0.066498	1.3919
ape	bees	20	0.27538	-0.32832	0.093718	-0.3109
appendiabiti	clothes_hanger	1	0.43537	0.52393	0.22302	-2.2658
appendiabiti	clothes_hanger	2	0.24484	0.33536	1.1149	-0.01169
appendiabiti	clothes_hanger	3	-0.33292	-0.51956	-0.31442	-0.36592
appendiabiti	clothes_hanger	4	0.076405	-2.2908	-0.12912	0.22459
appendiabiti	clothes_hanger	5	-0.55403	-0.50375	0.78597	0.024345
appendiabiti	clothes_hanger	6	0.6416	-3.7623	1.1772	-1.046
appendiabiti	clothes_hanger	7	-0.48355	-0.10701	1.8386	0.63961
appendiabiti	clothes_hanger	8	0.95937	-0.045745	1.1838	-0.78675
appendiabiti	clothes_hanger	9	-0.021896	2.1618	0.76012	2.2465
appendiabiti	clothes_hanger	10	-0.70265	-0.096772	0.323	2.0908
appendiabiti	clothes_hanger	11	0.080732	0.38778	0.44364	-2.5866
appendiabiti	clothes_hanger	12	-0.02076	-0.52401	-0.5525	0.38833
appendiabiti	clothes_hanger	13	0.85774	0.89638	-3.159	-1.0097
appendiabiti	clothes_hanger	14	3.0305	-0.16319	0.49535	0.41204
appendiabiti	clothes_hanger	15	-1.2638	0.77495	-0.24828	0.61973
appendiabiti	clothes_hanger	16	NA	-1.0235	NA	1.5968
appendiabiti	clothes_hanger	17	-0.088669	0.5839	-0.22215	1.0541
appendiabiti	clothes_hanger	18	0.11211	0.40587	0.76708	0.67345
appendiabiti	clothes_hanger	19	-0.018501	0.44361	0.59289	1.5074
appendiabiti	clothes_hanger	20	-0.1665	0.49344	-0.29386	0.48764
appetitoso	luscious	1	0.41796	-0.023346	-0.3555	0.27616
appetitoso	luscious	2	-0.25511	0.78924	0.41875	-0.055786
appetitoso	luscious	3	0.75166	0.56643	2.8085	0.66858
appetitoso	luscious	4	0.53348	-0.5168	0.93606	-0.88773
appetitoso	luscious	5	-0.15242	-0.25549	0.23794	0.70451
appetitoso	luscious	6	0.085498	0.23797	-0.19157	-0.12224
appetitoso	luscious	7	-0.0071119	0.43146	-0.19353	-1.0573
appetitoso	luscious	8	-0.17239	1.5004	0.56166	0.87054
appetitoso	luscious	9	-0.2108	0.84851	1.1834	-0.79915
appetitoso	luscious	10	-1.1528	NA	NA	-0.89533
appetitoso	luscious	11	2.0145	-0.34487	-0.58494	0.4694
appetitoso	luscious	12	-1.37	4.7868	6.8411	2.5584
appetitoso	luscious	13	-0.28437	-0.18423	1.7299	0.22312
appetitoso	luscious	14	0.048212	NA	-0.094345	-0.20657
appetitoso	luscious	15	0.47683	0.41325	-0.48816	0.12484
appetitoso	luscious	16	-0.31521	-0.54897	-0.45321	0.15559
appetitoso	luscious	17	-0.19079	0.77597	0.54353	-0.066931
appetitoso	luscious	18	-0.70002	0.058385	NA	-0.67819
appetitoso	luscious	19	0.47653	-0.37761	0.31215	2.3561
appetitoso	luscious	20	2.5372	0.71312	-1.681	0.1895
apprendere	learn	1	-0.71721	-0.31012	-1.1683	-0.81529
apprendere	learn	2	-0.14904	-0.38343	-2.5758	0.35338
apprendere	learn	3	0.46986	-0.57978	-0.33523	0.41897
apprendere	learn	4	0.50692	0.62222	2.2578	-0.42758
apprendere	learn	5	0.040585	0.066928	-0.75542	-1.4102
apprendere	learn	6	NA	-0.21537	0.75237	1.4443
apprendere	learn	7	0.58699	1.148	1.1374	0.51427
apprendere	learn	8	-0.84245	-0.10204	0.52996	0.91752
apprendere	learn	9	-0.17038	0.65515	0.92296	0.64792
apprendere	learn	10	1.0771	-0.26004	-0.31892	-0.62779
apprendere	learn	11	-2.1019	-0.089015	-1.3326	-0.36615
apprendere	learn	12	-0.42689	0.40163	-0.51696	0.49786
apprendere	learn	13	-0.80689	-0.40704	-1.6964	0.43702
apprendere	learn	14	1.6664	NA	0.98037	-0.81712
apprendere	learn	15	2.598	9.1062	NA	0.56685
apprendere	learn	16	-0.3819	0.82298	0.37546	-0.47196
apprendere	learn	17	-0.012398	-0.039124	0.18616	0.47665
apprendere	learn	18	-0.27171	-0.40112	0.34925	-0.24607
apprendere	learn	19	-0.40638	-0.23116	0.59577	0.026632
apprendere	learn	20	-0.2135	-0.61265	-0.4124	0.062074
arcobaleno	rainbow	1	0.13899	-0.0063209	0.85913	-1.6136
arcobaleno	rainbow	2	-2.0192	-1.0066	0.37787	0.11274
arcobaleno	rainbow	3	-0.2109	-0.41637	-0.34435	0.41146
arcobaleno	rainbow	4	-0.265	0.22306	-1.1229	-2.4934
arcobaleno	rainbow	5	1.4917	-0.21476	-2.5838	0.26878
arcobaleno	rainbow	6	NA	0.36147	1.315	0.57635
arcobaleno	rainbow	7	0.47394	0.65585	-1.1721	-0.19734
arcobaleno	rainbow	8	0.46876	-1.6159	-2.4432	-2.0296
arcobaleno	rainbow	9	-0.070681	-1.5827	0.5824	-0.58413
arcobaleno	rainbow	10	-0.13412	-0.13696	0.20827	-0.060446
arcobaleno	rainbow	11	-1.0455	1.5812	1.0777	0.10263
arcobaleno	rainbow	12	0.33056	NA	NA	1.6578
arcobaleno	rainbow	13	-1.3111	0.80643	NA	-0.23518
arcobaleno	rainbow	14	-1.3263	-0.27151	-1.6268	0.50096
arcobaleno	rainbow	15	-0.11578	0.63497	-0.099645	1.0354
arcobaleno	rainbow	16	-1.0826	-1.4126	3.5853	0.093465
arcobaleno	rainbow	17	0.635	-0.38658	-1.1649	-0.35276
arcobaleno	rainbow	18	0.93795	-0.48636	-1.5607	0.34326
arcobaleno	rainbow	19	0.10195	0.97343	-0.52273	1.7711
arcobaleno	rainbow	20	0.65074	-0.62502	0.028887	-3.8142
aria	air	1	-0.59324	-0.39886	0.40411	0.86286
aria	air	2	0.28485	0.061647	0.046059	0.020816
aria	air	3	-0.23738	-0.31681	-0.26212	-0.73874
aria	air	4	-1.931	-0.8525	-0.97895	0.099681
aria	air	5	-0.99941	0.14177	0.48295	0.24139
aria	air	6	-0.68188	-0.097283	-1.6827	-1.7589
aria	air	7	-2.1007	NA	NA	0.97579
aria	air	8	0.87923	0.46142	0.63268	-0.25634
aria	air	9	0.42045	-0.82075	0.16263	0.13723
aria	air	10	-0.68275	-2.1437	NA	-1.5807
aria	air	11	-1.6285	NA	NA	0.077753
aria	air	12	-0.29421	NA	2.1467	1.2296
aria	air	13	0.11691	0.22828	-0.23109	0.85847
aria	air	14	NA	-0.93229	-0.0076426	-1.5759
aria	air	15	-1.7127	-0.35908	-0.17365	0.69344
aria	air	16	-0.5091	0.086496	-0.2507	-0.83835
aria	air	17	0.87174	0.27919	0.53967	0.11333
aria	air	18	-0.67595	1.1877	-0.6194	0.20312
aria	air	19	-3.1687	0.050335	-0.15272	-1.2964
aria	air	20	-0.27262	-0.37844	0.038764	0.21939
armadietto	locker	1	1.4464	0.031881	-0.21713	0.68007
armadietto	locker	2	2.6886	-0.50178	-1.0012	0.25272
armadietto	locker	3	-0.43291	-0.15673	-0.29752	-2.0183
armadietto	locker	4	0.7193	-1.1354	0.0042404	1.0237
armadietto	locker	5	-0.1737	0.28619	-0.16316	-0.67841
armadietto	locker	6	0.062481	0.53712	-0.040199	0.4175
armadietto	locker	7	-1.7252	0.0063728	NA	0.4269
armadietto	locker	8	0.41657	0.21456	0.36508	-0.11525
armadietto	locker	9	0.56173	-0.25737	0.42414	-0.15277
armadietto	locker	11	-0.25125	-0.22009	-0.70086	0.23099
armadietto	locker	12	-0.64055	-0.11834	-0.37841	-0.83899
armadietto	locker	13	-0.31082	0.3976	0.36392	0.17502
armadietto	locker	14	-0.94787	-0.13576	0.077973	1.2751
armadietto	locker	15	0.83475	0.13064	-0.064693	-0.78153
armadietto	locker	16	-0.62767	-0.75295	-0.015573	0.10303
armadietto	locker	17	0.62434	0.097772	NA	0.008934
armadietto	locker	18	-0.41048	0.20664	-0.67689	-0.045231
armadietto	locker	19	NA	NA	0.51964	-1.0782
armadietto	locker	20	0.93895	3.6106	3.7234	0.792
armadio	closet	1	0.66477	-0.28355	0.33407	-1.1997
armadio	closet	2	-0.11211	1.4218	-0.43647	-0.0090306
armadio	closet	3	3.1228	3.5239	3.5592	0.31397
armadio	closet	4	-0.50222	-0.11803	-1.1842	-0.34247
armadio	closet	5	0.23466	0.21097	-0.092873	0.064214
armadio	closet	6	2.4507	0.0036969	0.81659	0.2092
armadio	closet	7	0.7675	-0.060895	0.37339	-0.050158
armadio	closet	8	1.0007	0.79828	0.93179	-0.30802
armadio	closet	9	0.87563	0.011748	-0.76284	-0.95896
armadio	closet	10	NA	-0.47564	-0.22749	0.47379
armadio	closet	11	NA	0.70331	-0.94429	-0.25047
armadio	closet	12	1.1901	-0.034144	-0.15219	0.5816
armadio	closet	13	-0.99381	0.52501	-0.89279	0.25866
armadio	closet	14	0.24191	-0.76281	-0.3493	0.14869
armadio	closet	15	0.45819	0.60449	-1.3175	-0.15775
armadio	closet	16	-0.16039	-0.44288	-0.25746	-0.085919
armadio	closet	17	0.31496	0.71694	0.25452	0.31888
armadio	closet	18	-0.24851	1.1347	0.7625	-0.27421
armadio	closet	19	0.10233	-0.12222	-0.27689	-0.27038
armadio	closet	20	0.10678	-0.46702	-0.34058	0.84423
arrogante	arrogant	1	-0.89982	0.061258	0.641	-0.13254
arrogante	arrogant	2	0.38886	-1.7832	1.2547	-1.1645
arrogante	arrogant	3	NA	NA	NA	-0.54913
arrogante	arrogant	4	-1.1939	0.13313	-1.3453	0.6124
arrogante	arrogant	5	-1.219	0.39544	-0.02093	0.10124
arrogante	arrogant	6	0.25052	-0.19334	-0.11301	1.6902
arrogante	arrogant	7	-0.24715	-0.81323	0.031288	-0.4276
arrogante	arrogant	8	0.87312	-0.53533	-0.028779	1.1589
arrogante	arrogant	9	NA	0.44986	0.04887	-0.23172
arrogante	arrogant	11	NA	-0.046889	-2.7009	0.7037
arrogante	arrogant	12	0.12539	0.032735	-0.29647	0.16017
arrogante	arrogant	13	0.59405	0.18199	-0.15326	0.62544
arrogante	arrogant	14	-0.0033963	0.82686	1.0282	-0.33386
arrogante	arrogant	15	-0.20158	0.15871	-0.22861	1.8918
arrogante	arrogant	16	NA	NA	NA	-0.64941
arrogante	arrogant	17	-0.20069	-0.059133	1.1961	2.4156
arrogante	arrogant	18	0.23696	-0.53565	-1.0494	-0.66313
arrogante	arrogant	19	1.5217	-1.0185	NA	-2.1846
arrogante	arrogant	20	-0.46046	-0.22327	-0.42303	1.592
asilo	nursery	1	-1.8068	-1.4006	-2.6392	-1.2208
asilo	nursery	2	-0.57719	0.12624	-1.2249	-0.15505
asilo	nursery	3	0.62841	-0.46305	-0.30274	-1.1404
asilo	nursery	4	-0.4572	-0.2055	-0.57609	0.23338
asilo	nursery	5	0.64568	0.40855	-0.37619	-0.4141
asilo	nursery	6	0.10734	-0.16819	0.24063	-0.4517
asilo	nursery	7	1.8776	-1.6659	-0.82186	0.54563
asilo	nursery	8	1.9816	-2.5559	-0.009875	-0.099772
asilo	nursery	9	NA	-0.072383	-0.11671	-1.6652
asilo	nursery	10	0.16345	-0.11743	0.05319	0.26731
asilo	nursery	11	-0.29058	1.1313	0.62244	-1.7552
asilo	nursery	12	1.0958	-0.10426	-0.057985	0.79078
asilo	nursery	13	0.37295	-0.49076	0.067096	0.26098
asilo	nursery	14	0.32258	-0.11599	NA	0.94268
asilo	nursery	15	0.48989	-0.030357	-0.76743	0.035289
asilo	nursery	16	-0.14644	-0.76784	-0.0065644	-0.30276
asilo	nursery	17	0.45456	-0.46881	-1.2122	-0.3724
asilo	nursery	18	0.44134	0.45918	0.33924	-1.3509
asilo	nursery	19	-0.39949	0.3116	0.92566	-0.66827
asilo	nursery	20	0.38406	0.93745	-0.4815	1.2342
aspro	sour	1	-0.031004	-0.074779	-0.045858	-0.56516
aspro	sour	2	0.27249	-1.7257	-1.3458	-0.22906
aspro	sour	3	-0.42767	-0.31956	-0.32205	-0.82241
aspro	sour	4	0.10664	-0.045839	-2.0098	0.11609
aspro	sour	5	0.37184	0.64227	NA	-0.69932
aspro	sour	6	-0.41958	0.68321	0.79569	-0.31596
aspro	sour	7	-0.18411	-1.3177	0.26874	-0.21114
aspro	sour	8	0.50458	-1.6001	-0.21264	0.15292
aspro	sour	9	-1.4028	0.089211	0.073508	-1.4648
aspro	sour	10	-0.31246	0.24948	0.097402	0.65787
aspro	sour	11	-0.052225	-0.060009	0.03656	-0.36624
aspro	sour	12	-0.98328	0.36156	0.20619	-0.7212
aspro	sour	13	-0.26386	0.14555	-0.93209	-0.31859
aspro	sour	14	0.5614	0.42947	-1.3502	0.61204
aspro	sour	15	-1.801	0.2979	0.61653	0.81649
aspro	sour	16	-0.3098	0.20887	0.16284	-2.4802
aspro	sour	17	-0.98437	0.0010987	1.0415	-0.21823
aspro	sour	18	-0.46996	-0.35331	-0.038214	0.71049
aspro	sour	19	5.9659	0.20849	-0.15579	0.033211
aspro	sour	20	0.4868	-0.43419	0.16959	-0.22793
asso	ace	1	0.13393	-1.0082	1.1425	-0.42019
asso	ace	2	0.74265	1.1061	0.14104	0.43628
asso	ace	3	-0.16669	-0.24818	-0.31472	-0.58171
asso	ace	4	-0.0074043	-0.96561	1.2338	0.060124
asso	ace	5	0.3843	0.37271	2.3289	-0.91869
asso	ace	6	1.8809	6.0462	5.8263	1.8131
asso	ace	7	-0.023194	-0.24646	-1.421	0.46422
asso	ace	8	1.0615	-0.24877	-0.026999	0.092383
asso	ace	9	-1.4121	-1.59	-1.1585	0.74468
asso	ace	10	1.3242	-0.47043	0.058319	-0.063682
asso	ace	11	0.44174	0.73061	-0.10122	3.0189
asso	ace	12	-0.39591	-0.09751	-0.33083	-0.19042
asso	ace	13	-0.81987	0.47546	0.48529	-0.1363
asso	ace	14	0.17567	-0.77022	0.75473	-1.0884
asso	ace	15	0.040207	-0.23008	0.47924	0.28071
asso	ace	16	0.74802	-1.3143	0.18394	-1.528
asso	ace	17	-0.0080922	-0.09581	0.42245	0.34269
asso	ace	18	0.76467	-0.89782	-1.1238	-0.062828
asso	ace	19	-1.2291	-1.1808	-2.1731	-0.39337
asso	ace	20	0.63619	0.55551	-0.0016104	-0.86114
astronauta	astronaut	1	0.071087	-0.39501	0.5275	-0.7876
astronauta	astronaut	2	2.7225	-0.5758	0.25391	-0.28105
astronauta	astronaut	3	NA	NA	NA	-0.82776
astronauta	astronaut	4	-0.65715	0.051882	0.31374	0.14454
astronauta	astronaut	5	0.37802	-1.4048	-0.23353	-1.0257
astronauta	astronaut	6	0.016253	-0.4823	-0.52655	-1.0008
astronauta	astronaut	7	0.45372	0.040386	-1.5314	0.93632
astronauta	astronaut	8	NA	-1.0535	0.74474	1.0179
astronauta	astronaut	9	-1.4662	-0.30823	0.31906	-1.0851
astronauta	astronaut	10	-0.86845	-1.1008	-0.19983	0.25465
astronauta	astronaut	11	0.64258	0.18772	-0.061377	0.052022
astronauta	astronaut	12	-0.36964	0.013835	-0.23458	-1.3424
astronauta	astronaut	13	-0.73698	-0.0049605	1.2048	0.6325
astronauta	astronaut	14	0.76691	-0.20919	-1.708	0.037108
astronauta	astronaut	15	0.40029	-0.31435	-0.058807	0.074092
astronauta	astronaut	16	-0.85703	-0.22919	-0.92926	0.3479
astronauta	astronaut	17	-0.44551	-0.43196	-0.42952	-1.7285
astronauta	astronaut	18	-0.61058	0.10768	0.54435	0.21037
astronauta	astronaut	19	0.21141	-0.11048	-0.84146	-2.2522
astronauta	astronaut	20	-0.018182	-0.55881	-0.64838	1.3221
atletica	athletics	1	0.059079	-0.79689	-0.76025	0.88831
atletica	athletics	2	0.86821	-1.5057	0.29234	-0.74616
atletica	athletics	3	NA	0.0067792	NA	1.1674
atletica	athletics	4	0.75772	0.7362	-0.069939	-0.091055
atletica	athletics	5	-0.71001	-0.075569	-0.083843	0.22891
atletica	athletics	6	-0.38672	NA	NA	-0.096378
atletica	athletics	7	0.53593	0.2716	-0.023095	-0.2254
atletica	athletics	8	1.3363	0.078271	-0.49765	-0.028877
atletica	athletics	9	-0.39203	-1.3497	1.0952	0.025121
atletica	athletics	10	-1.3332	-0.12114	-0.16359	-1.1315
atletica	athletics	11	0.57472	-0.39007	-0.38559	-0.61008
atletica	athletics	12	0.05324	-0.97323	0.53612	0.74311
atletica	athletics	13	-1.123	-0.59411	1.6038	0.27848
atletica	athletics	14	0.68683	0.18001	0.45242	-0.65824
atletica	athletics	15	-0.1906	-0.23616	-0.31176	0.81216
atletica	athletics	16	-2.0735	-2.1041	-2.4384	-0.07113
atletica	athletics	17	-0.31596	NA	-0.90438	0.54102
atletica	athletics	18	0.22805	-1.3817	-0.46116	-0.95588
atletica	athletics	19	-1.6617	NA	2.5574	0.65946
atletica	athletics	20	NA	0.80609	-0.59378	-0.52939
attico	penthouse	1	-0.75297	-1.0551	0.092887	0.3909
attico	penthouse	2	NA	-1.2865	-2.6229	0.7617
attico	penthouse	3	-0.37271	-0.25351	-0.14034	0.083065
attico	penthouse	4	0.22931	NA	-0.96596	-2.734
attico	penthouse	5	1.2977	-0.30006	0.31741	-0.34782
attico	penthouse	6	0.87339	0.0076496	-0.37213	-1.1069
attico	penthouse	7	1.2901	1.1452	NA	-0.48666
attico	penthouse	8	0.015215	-0.21112	-0.45141	0.57668
attico	penthouse	9	-0.046755	0.27253	0.41344	-0.9409
attico	penthouse	10	0.48697	-0.52824	-0.37796	-0.032217
attico	penthouse	11	0.68685	NA	0.36117	-0.023561
attico	penthouse	12	-1.6309	-0.12148	-0.050055	-0.839
attico	penthouse	13	1.7328	0.32152	1.9895	-0.77677
attico	penthouse	14	-0.24337	-0.16144	-0.30096	-0.59296
attico	penthouse	15	-0.16277	0.49458	-0.40994	-1.0468
attico	penthouse	16	2.2052	NA	2.5666	2.8678
attico	penthouse	17	-0.65478	0.53748	-0.2148	0.66713
attico	penthouse	18	-1.8697	0.0044697	-2.1794	0.16939
attico	penthouse	19	-2.1923	-3.4354	NA	-0.67965
attico	penthouse	20	-0.056602	0.17671	0.12328	-0.0338
aurora	dawn	1	-0.71043	0.36621	-0.15768	-0.25271
aurora	dawn	2	-0.32414	-1.2162	-0.24105	0.098087
aurora	dawn	3	0.55861	NA	-0.0071266	0.168
aurora	dawn	4	-0.3718	-0.37343	-0.34415	-0.013559
aurora	dawn	5	-0.32444	-0.049104	0.27735	-0.04688
aurora	dawn	6	-0.14828	-0.16058	0.79094	-1.0219
aurora	dawn	7	0.057192	NA	NA	0.38915
aurora	dawn	8	1.4768	-0.35858	-1.4775	0.088125
aurora	dawn	9	-1.1695	-0.10641	0.6246	0.21825
aurora	dawn	10	-0.17237	0.42558	-0.059061	-0.76288
aurora	dawn	11	0.25285	NA	-0.49639	0.16659
aurora	dawn	12	0.90234	-0.37565	0.4263	-0.37401
aurora	dawn	13	-0.33842	0.02526	-0.10802	-0.053468
aurora	dawn	14	-0.38408	0.47123	-0.42636	0.57566
aurora	dawn	15	-0.86814	0.038511	-0.30797	-0.8106
aurora	dawn	16	0.53505	0.5158	-0.67728	0.41447
aurora	dawn	17	-0.26274	0.64975	-0.12231	0.73994
aurora	dawn	18	1.4355	1.8622	0.22731	-0.25281
aurora	dawn	19	-0.35546	0.92706	-0.20379	-0.83298
aurora	dawn	20	-0.026759	-0.83325	0.20687	-0.66075
automobile	car	1	0.15245	0.97358	0.48107	0.78866
automobile	car	2	-0.42337	NA	-0.41241	0.68883
automobile	car	3	-0.14234	-0.31278	-0.1704	0.4428
automobile	car	4	-0.15644	-0.26361	-0.52028	0.11703
automobile	car	5	-0.55204	-0.46679	-0.56013	0.34345
automobile	car	6	0.38672	NA	-0.59777	0.06357
automobile	car	7	2.269	0.45809	1.2822	0.66025
automobile	car	8	0.090515	0.30155	-0.1369	-1.7097
automobile	car	9	2.4941	2.0178	-0.64002	0.65108
automobile	car	10	-0.30526	0.0046078	0.026395	-0.55137
automobile	car	11	0.51777	0.094143	-0.65446	0.26343
automobile	car	12	0.0052941	-0.30268	-0.31	-0.67599
automobile	car	13	-0.43895	-0.41432	0.211	0.59545
automobile	car	14	-1.5055	-0.15036	1.6055	1.1302
automobile	car	15	NA	-0.17537	-0.42725	-0.39287
automobile	car	16	0.62108	1.073	-0.41765	-0.21944
automobile	car	17	-0.13122	0.096601	0.5463	0.1041
automobile	car	18	-0.34283	-0.701	0.083601	-2.3455
automobile	car	19	0.37102	-0.44753	-0.69793	-0.41341
automobile	car	20	0.45432	NA	7.6057	0.71203
avventura	adventure	1	-0.11688	0.89286	0.37933	0.24685
avventura	adventure	2	0.64638	NA	NA	-0.46452
avventura	adventure	3	0.66455	-0.25334	-0.4383	0.38463
avventura	adventure	4	-1.0356	0.03069	0.4084	0.78551
avventura	adventure	5	1.0168	NA	NA	0.38136
avventura	adventure	6	-0.48826	0.08698	-0.75167	-0.94309
avventura	adventure	7	-2.3588	0.023928	0.30683	0.0073526
avventura	adventure	8	0.83132	-1.7103	-2.0515	-1.7144
avventura	adventure	9	-0.31427	1.3671	0.58057	-0.2367
avventura	adventure	10	0.89613	-0.14061	-0.78554	0.73458
avventura	adventure	11	NA	-1.5193	NA	0.51969
avventura	adventure	12	1.203	0.062769	0.10068	-1.3656
avventura	adventure	13	-1.2545	-0.15345	0.21434	-0.10354
avventura	adventure	14	-0.65866	1.778	0.11699	-0.29368
avventura	adventure	15	-1.1166	0.020839	-0.56723	1.1268
avventura	adventure	16	NA	0.76049	0.28474	-7.0789
avventura	adventure	17	0.47855	1.6089	0.42882	-1.1391
avventura	adventure	18	-0.14316	0.027838	0.30099	2.4105
avventura	adventure	19	-0.32688	0.56788	-0.80763	-0.84905
avventura	adventure	20	0.053828	-0.16782	-1.0692	0.24667
avversità	hardship	1	0.46973	-0.20011	-0.73704	1.3958
avversità	hardship	2	1.3779	0.27616	-0.55206	1.1529
avversità	hardship	3	-0.43526	-0.31016	-0.31771	-0.13995
avversità	hardship	4	-0.48687	0.039742	0.73813	0.483
avversità	hardship	5	NA	0.056917	0.77309	1.2424
avversità	hardship	6	-2.6548	3.2615	-0.90532	-0.77614
avversità	hardship	7	1.4719	0.71947	0.65527	-0.58146
avversità	hardship	8	-0.12945	0.18594	0.72654	1.4578
avversità	hardship	9	-0.70028	1.2715	0.99555	-1.0463
avversità	hardship	10	0.26483	0.10846	-0.30156	0.17835
avversità	hardship	11	-1.044	0.18605	0.79444	0.12111
avversità	hardship	12	-0.28077	0.083233	0.18137	-0.32316
avversità	hardship	13	-0.53249	-0.8669	0.98369	0.32035
avversità	hardship	14	-0.047133	5.4963	0.26101	-0.84944
avversità	hardship	15	0.81678	0.4772	0.79668	0.52662
avversità	hardship	16	-0.47626	0.40906	-0.7009	0.20408
avversità	hardship	17	5.8429	0.65687	-1.4584	-0.046233
avversità	hardship	18	-0.92957	4.1054	0.41208	-2.0106
avversità	hardship	19	-0.10102	-1.4466	1.5613	0.10339
avversità	hardship	20	-0.72168	0.39767	-0.5371	1.3994
balcone	balcony	1	0.0070723	-0.18181	0.43376	0.43097
balcone	balcony	2	-0.67822	-0.31281	0.5041	1.5128
balcone	balcony	3	-0.18016	-0.35936	-0.31065	-1.0606
balcone	balcony	4	-0.60789	0.13489	-0.17497	-0.46756
balcone	balcony	5	-0.98116	0.20679	-0.0060723	-0.66024
balcone	balcony	6	-0.56155	-0.64766	0.023299	0.29917
balcone	balcony	7	0.58681	NA	NA	1.3277
balcone	balcony	8	0.8851	-0.95654	-0.054161	0.038325
balcone	balcony	9	0.15389	1.6674	4.4637	-0.54401
balcone	balcony	10	0.42981	-0.97307	-0.080653	-1.4852
balcone	balcony	11	0.51298	-0.17377	0.51045	0.27585
balcone	balcony	12	0.020157	-0.12185	-0.15982	0.70574
balcone	balcony	13	-1.9154	2.8218	NA	0.60913
balcone	balcony	14	0.22863	0.55497	1.5996	1.5415
balcone	balcony	15	-0.85571	0.31068	0.061603	-0.12081
balcone	balcony	16	-0.14966	0.3966	0.48447	0.2232
balcone	balcony	17	NA	1.8952	1.6806	-0.44132
balcone	balcony	18	NA	-0.79448	0.272	-0.36674
balcone	balcony	19	0.66621	-0.35185	-0.054995	0.18217
balcone	balcony	20	-0.79617	NA	NA	-0.037908
ballerino	dancer	1	-0.21565	-0.19382	0.86135	-0.40088
ballerino	dancer	2	-0.96042	1.0001	-1.9725	-0.45743
ballerino	dancer	3	-0.16658	-0.26049	-0.32158	2.6968
ballerino	dancer	4	-0.78431	-0.11677	1.2651	0.18168
ballerino	dancer	5	-0.46947	0.13559	-0.81471	-0.4124
ballerino	dancer	6	-0.49418	-0.70239	-1.2783	-6.2772e-05
ballerino	dancer	7	-0.18269	0.60641	-0.069757	-0.79496
ballerino	dancer	8	0.23268	0.2804	0.44921	-0.22608
ballerino	dancer	9	0.44951	NA	-0.024377	0.21825
ballerino	dancer	11	0.47393	0.35292	-0.17509	-0.44597
ballerino	dancer	12	1.7007	0.061148	-0.1953	0.20533
ballerino	dancer	13	-0.17185	1.132	1.1865	0.54861
ballerino	dancer	14	1.36	-0.25464	0.087852	0.43254
ballerino	dancer	15	-0.45348	-0.060309	0.086068	1.106
ballerino	dancer	16	0.50096	NA	1.5288	-0.43755
ballerino	dancer	17	-0.90338	-0.75111	-0.52593	0.50423
ballerino	dancer	18	-0.50524	1.0649	-0.31042	-0.10737
ballerino	dancer	19	-0.22	1.6637	0.2001	0.81809
ballerino	dancer	20	1.1697	-0.66742	1.5407	1.4581
bambola	doll	1	0.34243	-0.62346	0.10785	-0.35988
bambola	doll	2	0.35548	1.4285	-1.6151	0.12422
bambola	doll	3	1.1753	-0.54465	0.97915	-1.4329
bambola	doll	4	0.51603	0.35277	1.0015	0.27245
bambola	doll	5	-0.53414	0.17898	-0.32559	-0.85148
bambola	doll	6	0.26688	-0.076924	-0.29582	0.3846
bambola	doll	7	0.9872	0.84173	-0.098782	-1.3524
bambola	doll	8	-0.089579	0.24562	-0.29072	0.66163
bambola	doll	9	-0.27857	0.13928	-0.55534	-1.1498
bambola	doll	11	1.6755	-0.46832	-1.0203	0.086313
bambola	doll	12	NA	-0.24176	-0.68104	-0.14668
bambola	doll	13	0.59138	-0.04382	0.29227	0.59678
bambola	doll	14	0.13985	-1.8164	-0.36358	0.67995
bambola	doll	15	0.18865	0.12651	0.032687	-0.39768
bambola	doll	16	0.28756	0.48495	0.33021	0.37266
bambola	doll	17	1.5571	1.0407	-0.01213	-0.78467
bambola	doll	18	-0.41961	0.14788	-0.38815	-1.1113
bambola	doll	19	2.0386	-0.2756	-0.044032	-0.13521
bambola	doll	20	NA	-0.23391	-0.41948	-0.52507
bandiera	flag	1	1.9328	0.40466	0.0051973	1.1162
bandiera	flag	2	-0.03081	-0.61089	-1.3778	0.22271
bandiera	flag	3	-0.16502	-0.34436	-0.30068	-0.0044442
bandiera	flag	4	0.41189	0.38599	0.8378	1.232
bandiera	flag	5	0.58439	0.15631	0.28138	-0.052776
bandiera	flag	6	0.37955	-0.54595	-0.046549	-0.19846
bandiera	flag	7	NA	-0.53973	-0.31194	-0.55581
bandiera	flag	8	0.9686	0.38582	-0.93188	0.90368
bandiera	flag	9	-0.13011	0.26123	-0.78978	-0.87795
bandiera	flag	11	0.56226	-0.55787	-0.10598	0.17171
bandiera	flag	12	0.91228	-0.29023	-0.15441	0.62344
bandiera	flag	13	-0.05852	-0.48157	0.05984	-1.599
bandiera	flag	14	0.47692	0.48517	-0.9145	0.019091
bandiera	flag	15	0.37341	-0.42342	0.3489	-1.0104
bandiera	flag	16	-0.51399	-0.81092	-0.66578	0.59161
bandiera	flag	17	1.9212	0.46709	-0.086381	-0.16484
bandiera	flag	18	0.27493	0.61599	0.15524	0.29253
bandiera	flag	19	1.6111	0.27992	0.38245	-0.99063
bandiera	flag	20	-0.23204	-0.60548	-0.65841	0.39446
bar	bar	1	-0.11971	0.57046	-0.49719	-0.1072
bar	bar	2	0.54369	-1.4262	0.41884	-0.16533
bar	bar	3	0.99219	-0.23233	0.48716	-0.30865
bar	bar	4	1.484	-1.1265	0.76706	0.089264
bar	bar	5	-0.40638	0.22586	-0.28728	0.69503
bar	bar	6	NA	-0.23112	-0.58897	0.29723
bar	bar	7	-0.45338	-0.14921	1.164	0.54227
bar	bar	8	0.29168	-0.20671	-0.58572	-0.030595
bar	bar	9	0.66311	-0.28541	0.060041	-0.34158
bar	bar	10	-0.24438	-0.16936	-0.19817	-1.4652
bar	bar	11	0.29031	-0.36171	-0.81609	0.69766
bar	bar	12	-0.82435	-0.10544	-0.75191	0.33368
bar	bar	13	-0.72957	0.73063	1.1347	0.57757
bar	bar	14	1.0603	0.29244	-0.35084	0.97798
bar	bar	15	0.31038	-0.82311	-0.59626	2.406
bar	bar	16	-0.23419	-0.13332	-0.015541	0.041195
bar	bar	17	-0.46823	0.56949	0.040198	-1.1031
bar	bar	18	NA	0.24333	0.90768	0.92563
bar	bar	19	0.052218	0.25628	-0.60753	0.84766
bar	bar	20	-0.37537	-0.80643	-0.66357	-0.35586
barile	barrel	1	0.97275	-0.58711	-0.66443	0.13695
barile	barrel	2	0.47981	0.86533	NA	-0.13983
barile	barrel	3	NA	NA	NA	-0.39193
barile	barrel	4	-0.20377	-0.3257	-0.62836	0.056106
barile	barrel	5	1.4267	-0.39313	1.2016	0.25269
barile	barrel	6	0.010566	0.11685	-0.24161	-0.53171
barile	barrel	7	-0.55274	-1.3059	1.1492	-1.1418
barile	barrel	8	0.17769	NA	NA	1.1189
barile	barrel	9	-0.012083	1.3218	-0.35524	-0.23283
barile	barrel	10	-1.1189	-0.21369	-0.048418	-0.2618
barile	barrel	11	-0.59497	0.27586	-0.30285	0.33885
barile	barrel	12	-0.012746	NA	NA	1.8602
barile	barrel	13	2.5853	-0.44401	-0.86352	0.021909
barile	barrel	14	0.75845	-3.2338	0.17291	1.3697
barile	barrel	15	-0.60085	-0.17607	-0.16376	0.57107
barile	barrel	16	-1.4406	-2.7148	-4.2719	-0.40847
barile	barrel	17	1.6735	-0.80521	NA	0.10583
barile	barrel	18	2.1017	-1.3085	-0.097991	0.99136
barile	barrel	19	-0.33381	2.3334	0.15718	1.5623
barile	barrel	20	0.47155	-0.67647	2.0258	-0.18337
bastardo	bastard	1	-0.86994	0.45052	-0.18866	0.22899
bastardo	bastard	2	1.6493	-1.5688	0.13403	-0.95243
bastardo	bastard	3	0.82914	0.21955	0.9638	0.21891
bastardo	bastard	4	0.084171	-2.6119	0.12211	0.080954
bastardo	bastard	5	-1.2509	-1.0473	-1.143	-1.1389
bastardo	bastard	6	0.060066	-0.065672	-0.33206	-0.20576
bastardo	bastard	7	-0.023737	-1.6426	0.21639	0.95344
bastardo	bastard	8	0.43617	-0.93986	-0.11846	-2.3108
bastardo	bastard	9	0.50216	-0.9929	-0.093559	-0.11853
bastardo	bastard	10	0.39069	-0.23773	-0.066124	0.8321
bastardo	bastard	11	0.1823	0.11765	-0.77465	0.45499
bastardo	bastard	12	-0.67374	-0.12461	-0.20843	0.93556
bastardo	bastard	13	0.31803	-0.44913	0.40335	-0.52257
bastardo	bastard	14	-1.4461	0.025284	0.063359	0.11801
bastardo	bastard	15	-0.13843	0.63758	0.026816	0.25685
bastardo	bastard	16	-0.19043	0.69131	0.43162	0.16969
bastardo	bastard	17	-1.4024	-2.1399	0.5587	0.41092
bastardo	bastard	18	0.35922	0.065715	0.04814	1.4841
bastardo	bastard	19	-0.6512	-0.56817	-0.31078	0.82999
bastardo	bastard	20	-0.47113	-0.69576	-0.22435	0.47276
beatitudine	bliss	1	-1.034	0.57958	-0.2424	0.52054
beatitudine	bliss	2	0.5968	-0.37063	-1.23	0.13518
beatitudine	bliss	3	-0.29605	-0.32956	-0.30022	-1.5726
beatitudine	bliss	4	-0.24674	0.28591	-0.36842	0.18386
beatitudine	bliss	5	1.4153	0.2284	0.93127	0.79085
beatitudine	bliss	6	0.37988	0.0335	-0.25873	0.43412
beatitudine	bliss	7	-0.055148	0.9067	0.22778	0.72337
beatitudine	bliss	8	0.81179	-0.012712	-1.5288	-0.41795
beatitudine	bliss	9	0.42449	-0.47817	0.087095	-0.90154
beatitudine	bliss	10	-2.4325	0.079772	-0.19062	-0.56154
beatitudine	bliss	11	-0.67801	NA	NA	-0.42217
beatitudine	bliss	12	-5.0889	NA	NA	-0.23757
beatitudine	bliss	13	-0.72388	0.15068	0.68555	0.75317
beatitudine	bliss	14	0.59113	1.5009	0.38571	-0.60512
beatitudine	bliss	15	-0.77373	-0.13373	0.22542	0.10721
beatitudine	bliss	16	0.35285	-0.41565	0.08723	0.59645
beatitudine	bliss	17	NA	-1.1503	NA	0.38245
beatitudine	bliss	18	0.083582	0.40719	0.43517	0.14875
beatitudine	bliss	19	-0.034574	0.32563	-0.84545	0.3941
beatitudine	bliss	20	NA	6.9321	2.3324	0.10833
bebè	baby	1	0.43053	-0.16476	-0.11694	-1.17
bebè	baby	2	NA	2.2494	-0.016593	-0.27046
bebè	baby	3	-0.13818	0.89442	-1.0309	-0.63831
bebè	baby	4	-1.2399	0.4748	0.96812	-0.17843
bebè	baby	5	0.56235	0.23678	0.9024	-0.94276
bebè	baby	6	-0.45154	-0.80571	-0.47818	-0.53196
bebè	baby	7	0.36639	-0.33588	0.53601	-0.9296
bebè	baby	8	-0.41533	0.2485	-0.30943	-0.37302
bebè	baby	9	NA	-0.13054	3.8178	-1.1911
bebè	baby	10	NA	-3.2392	NA	-0.25908
bebè	baby	11	-0.19432	-0.64589	-0.5631	0.043291
bebè	baby	12	0.67902	-0.14631	-1.0748	0.29535
bebè	baby	13	-0.093002	-0.05729	-1.034	0.36292
bebè	baby	14	NA	NA	0.16922	1.0435
bebè	baby	15	0.60797	-0.26175	0.65156	-0.34317
bebè	baby	16	-1.5099	-2.53	-2.2008	-0.6399
bebè	baby	17	0.37983	-0.93656	-1.7218	-1.0488
bebè	baby	18	0.63309	-0.094364	-0.028126	-0.77907
bebè	baby	19	-0.16951	-0.94043	0.49994	-0.64342
bebè	baby	20	0.50273	-0.23788	-0.35595	0.60281
benedire	bless	1	-0.45343	-0.64711	0.047325	-1.9051
benedire	bless	2	-0.40373	-0.30427	-0.35702	0.64626
benedire	bless	3	-0.38834	-0.494	-0.29459	-0.0023472
benedire	bless	4	0.77144	-0.12693	1.0525	1.4345
benedire	bless	5	0.55896	-0.79786	-0.066253	0.71132
benedire	bless	6	-0.20252	0.14028	0.30816	-0.26983
benedire	bless	7	-0.46008	-0.46319	-0.41197	-0.12469
benedire	bless	8	-0.1464	0.41845	0.46827	-1.5861
benedire	bless	9	0.085441	0.66368	-0.31331	0.53377
benedire	bless	10	-0.56468	0.29321	-0.12674	-0.07727
benedire	bless	11	0.46745	-0.60341	1.1351	-0.21213
benedire	bless	12	-0.63556	-0.45864	-0.54939	0.39898
benedire	bless	13	-0.59852	-3.2941	0.34972	-0.34481
benedire	bless	14	1.0193	-0.76008	-0.90289	1.3733
benedire	bless	15	-0.66251	-0.24408	-0.56139	-0.68987
benedire	bless	16	0.39304	0.078121	-0.33779	-0.92696
benedire	bless	17	-1.8644	-0.010898	-0.060553	-0.59519
benedire	bless	18	0.029236	-0.47636	0.1406	1.0104
benedire	bless	19	-0.95158	0.88526	-0.059034	0.29801
benedire	bless	20	1.872	-0.097739	-0.12712	0.54045
bibita	beverage	1	2.0778	0.058133	-0.37358	-0.011699
bibita	beverage	2	-1.0155	0.48573	-0.29413	0.052575
bibita	beverage	3	NA	1.3058	NA	1.8943
bibita	beverage	4	0.17634	-0.71153	0.57463	0.013243
bibita	beverage	5	0.31801	0.51941	0.47701	-0.58412
bibita	beverage	6	-0.57291	-0.60725	-0.11225	-1.4377
bibita	beverage	7	0.23018	-0.25312	-0.82115	0.51278
bibita	beverage	8	2.7273	0.25792	-0.56693	-1.81
bibita	beverage	9	-0.93273	-0.51626	-0.23529	-0.41002
bibita	beverage	10	-0.19178	-0.28866	0.43331	1.0156
bibita	beverage	11	0.28694	-0.25002	-0.65341	-0.22682
bibita	beverage	12	-2.4403	0.0090653	-0.44212	-2.5641
bibita	beverage	13	-0.24513	0.56993	1.3982	0.30443
bibita	beverage	14	-0.25542	0.88469	-0.55608	1.2103
bibita	beverage	15	-0.096125	-0.45409	-0.26469	-1.3351
bibita	beverage	16	0.82587	0.76491	-0.10065	-0.037046
bibita	beverage	17	-0.25412	-0.21358	NA	-0.011048
bibita	beverage	18	-1.4606	-0.27752	-0.064384	-0.37535
bibita	beverage	19	NA	0.34913	1.7173	0.63114
bibita	beverage	20	1.1799	-0.062724	-0.072812	2.1949
biondo	blond	1	2.6923	-0.61676	-0.04304	-0.27782
biondo	blond	2	NA	0.53408	-0.2027	-0.27152
biondo	blond	3	-0.35007	-0.28705	-0.32632	-0.19751
biondo	blond	4	-1.3145	-1.1835	-1.3956	-0.53424
biondo	blond	5	-0.10733	-0.3091	NA	1.2821
biondo	blond	6	NA	0.66464	0.16511	-0.70389
biondo	blond	7	1.8947	0.80268	1.3975	-0.58446
biondo	blond	8	-0.88783	-0.95761	-2.1759	-0.42237
biondo	blond	9	-0.21131	-0.081932	0.49155	-0.67571
biondo	blond	11	3.1604	-0.16163	0.21011	2.2475
biondo	blond	12	-0.59351	-0.055309	0.15342	0.52849
biondo	blond	13	-1.4928	0.186	-1.1125	0.81271
biondo	blond	14	-0.028957	-1.0908	-0.7039	0.91615
biondo	blond	15	0.7459	0.036816	0.43417	-0.51377
biondo	blond	16	0.10264	-0.29056	0.67276	0.082202
biondo	blond	17	-0.28217	-0.59076	1.4907	-0.84542
biondo	blond	18	NA	NA	0.12278	1.2058
biondo	blond	19	-1.1987	0.48755	0.098955	1.7274
biondo	blond	20	-0.51696	0.096767	0.20376	-0.25434
bomba	bomb	1	-2.2292	-0.67766	-0.81459	-0.27938
bomba	bomb	2	0.028207	0.34006	NA	-0.16795
bomba	bomb	3	-0.1909	-0.29304	-0.28334	1.7085
bomba	bomb	4	0.9336	0.12413	1.3396	-1.3278
bomba	bomb	5	-0.2247	-0.11761	-1.1992	0.44667
bomba	bomb	6	0.61214	1.005	0.9196	1.787
bomba	bomb	7	0.0030079	-0.034663	-0.50767	0.32733
bomba	bomb	8	0.67686	-3.437	-0.29223	-1.8705
bomba	bomb	9	-0.29489	1.1841	1.1361	-0.60647
bomba	bomb	11	-0.24545	-0.1001	NA	0.01835
bomba	bomb	12	-0.86574	-0.23151	-0.59415	0.68395
bomba	bomb	13	1.8103	-0.08411	-0.30302	-0.4721
bomba	bomb	14	0.9251	1.3683	0.99465	-0.043217
bomba	bomb	15	-0.75763	-0.23493	-0.10639	0.41795
bomba	bomb	16	-0.13672	0.70143	1.0315	-0.54606
bomba	bomb	17	-1.2624	-0.58881	-1.4916	-0.21366
bomba	bomb	18	0.84026	0.95358	-0.63376	-0.78229
bomba	bomb	19	0.2487	-0.096549	-0.0038987	0.79918
bomba	bomb	20	-2.6182	0.45894	-0.18639	-0.095215
bottiglia	bottle	1	1.1813	0.072714	1.1527	-0.12997
bottiglia	bottle	2	-0.45407	-1.5033	0.82559	0.13946
bottiglia	bottle	3	-1.5772	NA	-0.26497	-0.59676
bottiglia	bottle	4	-0.51389	-0.15262	-0.54731	-0.077768
bottiglia	bottle	5	-0.07233	-0.63311	-0.69053	-0.030433
bottiglia	bottle	6	0.086142	-0.078255	0.37418	-0.6255
bottiglia	bottle	7	NA	1.2678	0.51149	2.0318
bottiglia	bottle	8	0.034189	-0.15922	0.15373	1.0348
bottiglia	bottle	9	0.25388	1.2093	NA	0.93376
bottiglia	bottle	10	-0.38723	0.0020844	0.41681	0.70365
bottiglia	bottle	11	-0.077042	1.8398	1.9285	0.19732
bottiglia	bottle	12	-0.27427	7.3101	-0.69692	-0.82725
bottiglia	bottle	13	0.24061	1.0991	0.95665	-0.49413
bottiglia	bottle	14	0.64362	-0.06023	-1.6945	-0.16894
bottiglia	bottle	15	1.42	-0.29247	0.42899	0.14728
bottiglia	bottle	16	0.051669	-0.77493	-0.13148	-0.23866
bottiglia	bottle	17	-0.16072	-0.5077	-0.82101	-0.9261
bottiglia	bottle	18	0.61602	0.60135	-0.11733	0.727
bottiglia	bottle	19	1.194	0.06463	-1.3235	-0.14374
bottiglia	bottle	20	0.58812	-0.30607	-0.00010218	0.91633
brevetto	patent	1	0.46328	0.29819	-0.18982	1.0325
brevetto	patent	2	-0.41454	NA	-0.62409	-0.0061792
brevetto	patent	3	-0.57033	0.47212	0.49901	-0.47728
brevetto	patent	4	0.75305	-0.48566	0.20222	0.67114
brevetto	patent	5	0.89266	-1.238	-0.16248	0.2899
brevetto	patent	6	0.84949	-1.7859	-1.9171	-1.0777
brevetto	patent	7	0.074551	2.2359	-0.21573	0.64728
brevetto	patent	8	0.13928	-0.76882	0.75289	0.45056
brevetto	patent	9	-0.91405	-0.68291	0.60127	-0.42373
brevetto	patent	10	1.1276	0.28193	0.52255	0.16431
brevetto	patent	11	-0.35551	-0.39793	-0.18897	-0.11357
brevetto	patent	12	-0.78226	-0.34914	-0.019056	-1.8092
brevetto	patent	13	0.15146	-0.86902	0.15925	0.44458
brevetto	patent	14	-2.5095	-1.2107	-0.6926	1.61
brevetto	patent	15	0.024045	-0.3344	-0.10999	0.10851
brevetto	patent	16	0.98195	0.78597	0.86202	-0.31982
brevetto	patent	17	0.29938	1.8643	0.46428	1.0351
brevetto	patent	18	0.84047	-0.0033219	-1.2143	-0.1355
brevetto	patent	19	-0.46933	-1.7063	-0.040769	-0.6502
brevetto	patent	20	0.88217	0.0071792	-0.063518	0.25806
bugia	lie	1	-0.45146	0.48697	-1.2556	-1.5075
bugia	lie	2	-0.079113	-0.68531	-1.1049	-1.0458
bugia	lie	3	-0.27256	-0.2619	-0.29863	-0.7587
bugia	lie	4	1.7946	-0.82361	-0.050767	-0.17381
bugia	lie	5	2.2732	0.31578	1.8654	0.78365
bugia	lie	6	0.044287	-0.38272	0.0042403	0.47493
bugia	lie	7	0.19446	1.2584	0.0076459	0.4687
bugia	lie	8	0.27955	-0.1526	1.4493	-1.6408
bugia	lie	9	0.5069	0.041557	-0.42627	-1.8042
bugia	lie	10	-1.3676	0.3407	0.36718	2.2327
bugia	lie	11	-0.71096	0.96302	1.4776	-2.6819
bugia	lie	12	0.74337	0.38252	0.29992	-0.6473
bugia	lie	13	-0.74584	NA	NA	-0.13048
bugia	lie	14	0.19148	0.23589	-0.5334	-0.74051
bugia	lie	15	0.27513	NA	NA	-0.76568
bugia	lie	16	-0.52245	2.6527	-0.046011	0.13055
bugia	lie	17	-1.6624	0.40024	0.82706	-0.10621
bugia	lie	18	0.25433	0.048086	-0.34529	0.83041
bugia	lie	19	-0.50899	-0.92835	-0.2543	0.73508
bugia	lie	20	-0.43059	0.25836	1.5121	-0.093006
buono	good	1	NA	0.6465	-0.029359	1.8945
buono	good	2	0.21769	-0.99022	-0.046998	0.037201
buono	good	3	0.91564	1.3441	2.3158	-1.2887
buono	good	4	-1.7075	-0.63501	0.84032	0.13389
buono	good	5	-1.3936	-0.064114	-0.67155	0.28866
buono	good	6	0.8793	-0.40664	-1.0531	0.84265
buono	good	7	-0.151	-0.34391	-1.1646	0.73511
buono	good	8	1.6012	NA	1.2955	-0.0564
buono	good	9	-0.097938	-1.0212	-0.010142	-0.48667
buono	good	10	1.8563	0.16294	0.28683	0.67477
buono	good	11	-0.32255	-1.015	NA	-0.13322
buono	good	12	-0.0063468	0.21725	-0.13909	0.26632
buono	good	13	0.31861	-0.7399	-1.3543	-1.2564
buono	good	14	1.0174	-1.3288	0.71106	-1.1384
buono	good	15	-0.10299	-0.99794	-0.018016	0.84804
buono	good	16	0.080806	0.24171	0.14498	0.33696
buono	good	17	NA	1.2534	-0.43752	-0.15551
buono	good	18	-0.44083	0.86232	-0.18187	0.33525
buono	good	19	0.22707	0.035316	0.37426	0.5611
buono	good	20	2.5267	0.097552	0.0038336	-0.038045
cactus	cactus	1	0.46503	-0.47123	-0.67755	0.80621
cactus	cactus	2	0.41728	0.40394	0.53934	0.39779
cactus	cactus	3	-0.27475	-0.32015	-0.31113	0.54546
cactus	cactus	4	-2.6194	-0.10073	0.47679	0.14957
cactus	cactus	5	1.4489	-0.63283	-1.9112	-3.1372
cactus	cactus	6	-0.078882	-0.37466	-0.33203	-3.7478
cactus	cactus	7	-0.29787	-0.83164	0.20058	0.11196
cactus	cactus	8	0.80378	0.40151	-0.49404	0.59249
cactus	cactus	9	-0.12294	-0.64102	-0.50979	0.0063271
cactus	cactus	10	-0.31555	-0.080645	-0.1121	-0.62768
cactus	cactus	11	-0.10975	0.08921	0.31378	-0.36358
cactus	cactus	12	-0.12122	-0.31463	-0.83353	2.1156
cactus	cactus	13	NA	-1.4067	-0.13756	-0.25029
cactus	cactus	14	-0.19842	-0.34838	0.91816	0.50937
cactus	cactus	15	1.1735	0.0364	-0.83661	-0.36689
cactus	cactus	16	-1.1138	-0.43347	-0.20079	0.42329
cactus	cactus	17	-0.39329	0.23373	-0.50353	-0.22684
cactus	cactus	18	-0.53419	1.3593	NA	-0.46328
cactus	cactus	19	-0.751	0.96732	-0.52288	0.79781
cactus	cactus	20	1.3608	4.3901	NA	0.12186
cadavere	corpse	1	1.0685	0.49258	0.47004	1.1567
cadavere	corpse	2	1.6369	-1.1192	1.3064	-0.28715
cadavere	corpse	3	1.2069	NA	NA	0.035859
cadavere	corpse	4	0.59217	-0.59686	-0.67145	0.31176
cadavere	corpse	5	0.83814	-0.069138	0.0844	0.63615
cadavere	corpse	6	0.84254	0.036124	0.062812	0.28035
cadavere	corpse	7	-0.22931	-0.45994	NA	0.73108
cadavere	corpse	8	-0.10042	0.21095	-0.32377	-1.0381
cadavere	corpse	9	0.9532	-0.070136	0.56458	-0.40966
cadavere	corpse	10	-0.3001	0.18046	0.23529	-0.61284
cadavere	corpse	11	-0.0057838	-0.92253	-1.0341	-0.034663
cadavere	corpse	12	0.69097	-0.061503	-0.046801	-0.029885
cadavere	corpse	13	2.7118	0.24508	1.1175	1.0669
cadavere	corpse	14	1.5649	4.047	0.56703	1.1422
cadavere	corpse	15	-0.94757	-0.35751	-0.25216	0.43309
cadavere	corpse	16	-1.2156	0.27978	NA	0.76716
cadavere	corpse	17	-1.1701	1.1538	-1.6449	1.5283
cadavere	corpse	18	-0.64949	-0.43703	0.19251	-0.9575
cadavere	corpse	19	0.051078	-0.31806	-1.5979	-0.74583
cadavere	corpse	20	0.084983	-0.39855	-0.22609	-0.4327
caduta	fall	1	0.48178	-1.3041	0.83324	0.30092
caduta	fall	2	-1.147	-0.059802	0.37814	0.35323
caduta	fall	3	-0.27916	-0.33778	-0.3186	-0.8325
caduta	fall	4	-1.0938	-0.017704	0.0070452	1.243
caduta	fall	5	-0.54513	-1.1924	-1.1724	-0.98906
caduta	fall	6	-0.34479	-0.13769	NA	-0.21712
caduta	fall	7	-0.17051	0.21299	0.31101	-0.98609
caduta	fall	8	1.033	0.46848	0.031629	-1.5114
caduta	fall	9	0.10315	0.40331	-0.30081	-0.80534
caduta	fall	10	NA	-0.069415	-0.19819	0.65475
caduta	fall	11	-0.58165	-3.0191	0.63453	-0.10775
caduta	fall	12	-0.64373	-0.60169	-0.026483	0.99841
caduta	fall	13	0.19196	-0.37562	0.40203	-0.24158
caduta	fall	14	1.0614	-1.1432	-1.3023	-1.7855
caduta	fall	15	-0.99233	-0.55561	-0.13072	-0.30943
caduta	fall	16	1.3876	-0.43611	0.86048	0.20386
caduta	fall	17	-0.30897	0.0017846	0.023498	0.55147
caduta	fall	18	-3.2121	-0.54743	0.1854	-0.99903
caduta	fall	19	-0.15573	0.16448	0.10833	0.5362
caduta	fall	20	0.42844	-0.041232	-0.32427	-0.21448
calciare	kick	1	-1.6825	-0.29717	0.574	0.1378
calciare	kick	2	0.82987	-0.20601	-0.62373	0.15291
calciare	kick	3	0.52188	0.74802	-1.1966	-0.2232
calciare	kick	4	0.71903	1.2195	-0.3629	-6.2819
calciare	kick	5	NA	1.0536	NA	-0.33911
calciare	kick	6	1.0955	3.208	3.1422	2.0862
calciare	kick	7	0.35971	-0.12946	0.21915	0.67805
calciare	kick	8	0.96429	-0.69463	-0.78562	0.012904
calciare	kick	9	0.86822	-0.74059	-0.33235	-0.34144
calciare	kick	10	-0.98908	NA	-0.40273	0.29874
calciare	kick	11	0.42439	0.12549	NA	-0.48905
calciare	kick	12	0.75068	-0.43731	-1.1925	0.78732
calciare	kick	13	-1.5024	-0.34599	0.18337	-1.6075
calciare	kick	14	-1.7189	-0.11069	-0.86812	1.8663
calciare	kick	15	-1.2788	-0.47129	0.18445	0.48448
calciare	kick	16	0.64201	NA	1.2281	-0.061538
calciare	kick	17	-1.0515	-0.1536	-0.4596	-0.79648
calciare	kick	18	0.56877	1.0217	-1.9395	0.10547
calciare	kick	19	0.26376	-0.0040121	-0.54632	0.40474
calciare	kick	20	0.38768	0.43786	-0.28481	-0.015391
calore	warmth	1	-0.6173	-0.21175	0.037681	0.32914
calore	warmth	2	-1.0627	-0.33438	0.96019	-0.048811
calore	warmth	3	0.53454	0.3096	0.79089	-2.2363
calore	warmth	4	-0.32914	1.0841	1.0521	0.81142
calore	warmth	5	-1.9006	0.021299	0.16115	-1.4267
calore	warmth	6	0.89901	-0.19	-0.41349	0.42568
calore	warmth	7	-0.35706	-0.66042	0.75719	-0.19528
calore	warmth	8	2.1452	0.81112	0.22065	0.40746
calore	warmth	9	0.47168	NA	NA	1.0331
calore	warmth	10	-0.42101	0.047509	-0.50124	-2.7023
calore	warmth	11	NA	0.058732	0.15504	-0.38697
calore	warmth	12	0.19028	5.016	3.7852	1.0769
calore	warmth	13	1.4688	-2.2477	-1.7519	0.10089
calore	warmth	14	-1.1453	NA	-0.63434	0.025997
calore	warmth	15	1.6306	-0.049828	0.75701	-0.043785
calore	warmth	16	0.48524	0.6768	-0.18474	0.044333
calore	warmth	17	-0.5816	-0.31987	-0.63655	0.70018
calore	warmth	18	0.71694	0.094198	-1.4207	0.35612
calore	warmth	19	0.4558	-0.77745	-0.30126	0.5952
calore	warmth	20	-0.9061	-0.17009	-0.06613	-0.6854
camicia	shirt	1	-0.2504	0.73179	-0.031813	1.4987
camicia	shirt	2	-0.071662	5.2751	5.3333	0.35988
camicia	shirt	3	-0.34381	-0.62296	0.49295	-0.26638
camicia	shirt	4	NA	1.3901	0.47162	1.2265
camicia	shirt	5	0.06099	0.89457	NA	-0.8531
camicia	shirt	6	-1.2463	NA	NA	1.7322
camicia	shirt	7	-1.3512	0.60723	-0.39156	1.4198
camicia	shirt	8	-0.43319	0.91786	-0.090845	1.5539
camicia	shirt	9	0.4844	0.12691	-0.14597	-2.349
camicia	shirt	10	0.17293	0.12324	0.023517	0.037827
camicia	shirt	11	NA	NA	NA	0.4311
camicia	shirt	12	0.90876	NA	NA	-1.6391
camicia	shirt	13	-0.020301	-0.43614	0.81938	0.39782
camicia	shirt	14	-0.30651	0.076516	1.1463	-1.0184
camicia	shirt	15	-1.1133	-1.2641	-1.5456	0.31667
camicia	shirt	16	-0.044121	0.51705	-0.39387	-2.0757
camicia	shirt	17	-0.13349	0.18745	1.2509	-1.4493
camicia	shirt	18	1.9378	-1.4287	-0.42363	0.010997
camicia	shirt	19	NA	-0.25177	0.17739	0.15623
camicia	shirt	20	3.6378	NA	NA	-0.10667
camion	truck	1	-0.25343	-0.4201	0.56891	1.4246
camion	truck	2	-0.69699	0.78065	0.43964	-0.24859
camion	truck	3	-0.23892	-0.30898	-0.31266	0.11377
camion	truck	4	1.0844	0.17955	-1.5797	0.2338
camion	truck	5	-0.3742	0.14993	0.40074	0.45967
camion	truck	6	0.4976	NA	0.34956	0.69915
camion	truck	7	0.22298	-0.34857	-0.20086	0.21745
camion	truck	8	-1.0881	0.42645	0.41118	4.8932
camion	truck	9	0.49615	0.051872	0.99518	-0.25701
camion	truck	10	-0.24766	-0.20906	-0.29227	0.56532
camion	truck	11	0.12758	-1.3995	-0.70368	0.030485
camion	truck	12	0.42835	0.19553	0.065821	-0.34811
camion	truck	13	-0.14132	-1.1211	-1.3417	0.11679
camion	truck	14	0.12006	-0.02239	0.31013	-0.28017
camion	truck	15	-1.1392	-0.41889	-2.4221	-0.14033
camion	truck	16	0.30137	0.098074	0.28861	-0.16161
camion	truck	17	0.42271	NA	2.0612	1.9422
camion	truck	18	1.0081	-0.93645	-3.7893	0.6602
camion	truck	19	-0.45266	-0.26385	-0.72561	0.17685
camion	truck	20	-0.66755	-0.3301	-0.074626	0.27206
campione	champ	1	0.68763	1.4171	-1.5764	1.0344
campione	champ	2	-0.71088	0.71851	0.45111	0.24935
campione	champ	3	-1.0001	-0.31397	-1.6964	-0.24584
campione	champ	4	1.109	NA	-1.3385	-0.10553
campione	champ	5	-1.069	-0.30495	-0.083852	0.17474
campione	champ	6	-1.2248	NA	NA	1.7119
campione	champ	7	-6.2878	0.19152	0.70653	1.5203
campione	champ	8	0.14342	1.2204	0.3701	-1.4349
campione	champ	9	0.94157	NA	NA	3.66
campione	champ	10	0.25053	-0.080531	0.28228	1.4163
campione	champ	11	-0.67066	0.32293	0.13309	0.30115
campione	champ	12	0.040956	-0.14545	-0.72136	-0.48209
campione	champ	13	-0.027077	0.26309	0.48837	-0.069677
campione	champ	14	NA	0.17427	0.45612	0.86351
campione	champ	15	1.1415	-0.84235	-0.71709	0.10437
campione	champ	16	0.6452	0.46129	0.35124	0.94142
campione	champ	17	0.38989	NA	NA	3.529
campione	champ	18	1.2077	-0.86584	0.82336	2.4043
campione	champ	19	0.071599	-0.043784	-0.22638	0.46647
campione	champ	20	0.11287	NA	NA	1.9779
cane	dog	1	-1.4235	1.2003	0.54427	-0.0054582
cane	dog	2	0.40235	-0.36662	-0.50367	0.12206
cane	dog	3	2.137	1.1179	-0.59131	-0.74842
cane	dog	4	-3.4236	-0.25299	0.10834	-0.79171
cane	dog	5	-0.66547	0.031984	0.90985	0.16032
cane	dog	6	NA	-0.81538	0.19023	1.3391
cane	dog	7	-1.8462	0.7952	NA	0.72462
cane	dog	8	-0.015753	0.63222	0.43189	0.057166
cane	dog	9	-0.30935	0.66225	-1.3175	-0.74767
cane	dog	11	2.2597	-0.019602	-0.58744	-0.28265
cane	dog	12	0.29018	0.20122	0.10471	0.10484
cane	dog	13	-0.52246	0.044631	-0.76491	0.132
cane	dog	14	-0.29564	-0.38693	-0.90168	-1.3209
cane	dog	15	0.11635	-1.4555	0.92159	-1.322
cane	dog	16	-0.05191	0.056141	0.052197	1.169
cane	dog	17	-0.22347	0.23461	0.31563	-1.4598
cane	dog	18	-0.93246	-1.0513	0.23289	0.11434
cane	dog	19	1.2052	-0.022359	0.072258	0.72159
cane	dog	20	-3.4223	-0.34972	0.10984	0.40093
canottiera	vest	1	0.41979	-0.23298	-0.59253	-0.47424
canottiera	vest	2	0.0010035	0.14678	0.13256	-0.16164
canottiera	vest	3	0.34943	-0.44975	0.033922	1.2442
canottiera	vest	4	0.077006	0.39134	0.49517	1.1456
canottiera	vest	5	0.96796	NA	NA	-0.95416
canottiera	vest	6	-0.38701	-0.42378	0.019058	-0.44739
canottiera	vest	7	0.030985	-0.79647	-1.0188	1.6221
canottiera	vest	8	1.2115	-0.7614	NA	0.1554
canottiera	vest	9	0.74686	-0.55084	0.064914	-2.2456
canottiera	vest	10	-0.5337	0.18043	-0.09095	0.90393
canottiera	vest	11	0.44351	0.15999	-1.0902	0.33021
canottiera	vest	12	-1.6723	-0.33601	-0.25336	-0.83159
canottiera	vest	13	-0.21815	-0.36278	-1.9314	-0.67677
canottiera	vest	14	0.11302	0.27928	0.12688	0.96164
canottiera	vest	15	-0.73898	1.0957	0.38094	0.12007
canottiera	vest	16	0.7165	-0.26158	1.5178	0.80338
canottiera	vest	17	-0.13844	-0.19327	-1.5728	-0.062162
canottiera	vest	18	0.0045908	-0.94308	-0.10572	0.71492
canottiera	vest	19	-1.3654	-1.3716	0.15682	-1.2677
canottiera	vest	20	0.20472	0.52101	NA	1.9386
capezzolo	nipple	1	-1.4402	0.21703	0.56972	-1.9013
capezzolo	nipple	2	1.0164	NA	NA	-0.47926
capezzolo	nipple	3	0.27304	-0.14752	-0.42882	-1.615
capezzolo	nipple	4	-0.04396	-0.33622	1.4597	0.11413
capezzolo	nipple	5	1.9042	0.58781	0.17366	0.98889
capezzolo	nipple	6	-1.092	-0.079304	-0.5544	0.8948
capezzolo	nipple	7	0.32283	0.03854	0.38001	-1.654
capezzolo	nipple	8	-0.52102	0.2241	0.38502	1.2197
capezzolo	nipple	9	0.23274	0.87547	0.86753	-0.8048
capezzolo	nipple	10	-0.58273	-0.075883	-0.1757	-2.6147
capezzolo	nipple	11	-1.3492	NA	-1.8981	-0.49919
capezzolo	nipple	12	NA	0.12498	-0.42157	-2.4366
capezzolo	nipple	13	1.8055	-0.46447	0.092752	0.46023
capezzolo	nipple	14	0.1482	-2.6595	-0.057462	-0.85006
capezzolo	nipple	15	0.19731	-0.13126	0.11691	-0.52753
capezzolo	nipple	16	-0.78114	-1.4394	-1.1282	-0.098054
capezzolo	nipple	17	-0.31578	-1.2029	0.78107	-0.47659
capezzolo	nipple	18	0.42143	0.35378	-0.93121	0.8275
capezzolo	nipple	19	-0.16307	0.088948	0.071582	-2.2917
capezzolo	nipple	20	-0.011452	-0.058126	-0.23016	-1.2743
cappio	noose	1	0.6375	-0.5386	-0.26773	1.756
cappio	noose	2	0.20563	1.374	0.79502	-0.60846
cappio	noose	3	-1.1872	-0.091969	0.027573	0.84583
cappio	noose	4	-0.43759	0.46668	0.034911	0.073082
cappio	noose	5	0.50998	1.2109	-1.8939	1.1436
cappio	noose	6	0.084877	-0.14202	-0.4203	-0.74474
cappio	noose	7	-0.50347	-0.73792	0.6232	-0.046215
cappio	noose	8	1.0051	-0.79561	-1.8507	0.07779
cappio	noose	9	0.056002	-1.1238	0.85618	0.35739
cappio	noose	10	-0.032301	-0.10408	1.0577	0.5181
cappio	noose	11	0.2608	-0.73497	0.27217	0.25374
cappio	noose	12	-1.1073	-0.15366	1.0319	-0.053334
cappio	noose	13	0.70699	-0.055322	0.13145	-0.13433
cappio	noose	14	0.012279	0.16387	0.20252	-0.30645
cappio	noose	15	-0.99073	0.10609	-0.16436	-0.94016
cappio	noose	16	NA	1.1538	1.1367	-1.0776
cappio	noose	17	-0.048295	-0.29325	-1.1179	0.23063
cappio	noose	18	0.54622	1.6759	-0.14183	-1.2519
cappio	noose	19	1.485	0.39666	0.025014	-0.41756
cappio	noose	20	-0.75476	-0.04389	-0.2025	-0.14776
caramella	candy	1	-0.86137	1.8881	1.9093	-0.46569
caramella	candy	2	-1.4986	-0.34932	NA	-0.67317
caramella	candy	3	0.56347	0.68545	1.4551	0.19259
caramella	candy	4	-1.7967	NA	0.62937	-0.22364
caramella	candy	5	-1.423	0.47104	0.2436	-0.043982
caramella	candy	6	-0.039497	NA	0.30202	1.7563
caramella	candy	7	0.92792	0.71732	-0.68933	-0.69747
caramella	candy	8	-1.3128	-0.18594	1.6876	-0.56465
caramella	candy	9	-0.37757	NA	NA	0.65466
caramella	candy	10	0.30919	-0.25996	NA	0.18947
caramella	candy	11	-0.17676	-0.24944	0.10374	0.68773
caramella	candy	12	-0.54802	0.15375	-0.39609	-0.14363
caramella	candy	13	-0.00033205	0.092423	-0.17942	0.23902
caramella	candy	14	1.0253	NA	0.19169	0.60928
caramella	candy	15	-0.13795	-0.044804	-0.13437	-1.5033
caramella	candy	16	0.75562	1.0127	1.0001	0.17289
caramella	candy	17	-1.3749	0.63976	0.21229	-1.5765
caramella	candy	18	-3.0013	-2.4271	-0.48091	0.77309
caramella	candy	19	0.23548	-0.13483	-0.77241	1.0987
caramella	candy	20	0.28013	1.7633	-0.73066	0.66689
carcassa	carcass	1	0.1422	-0.37023	0.34387	0.27283
carcassa	carcass	2	-0.091635	-1.3546	-0.39761	-0.28667
carcassa	carcass	3	-0.069183	-0.33367	0.63091	1.2508
carcassa	carcass	4	0.67959	0.28932	-2.0646	0.80841
carcassa	carcass	5	0.62866	0.02025	0.040194	0.10161
carcassa	carcass	6	-0.059607	0.031494	-0.018097	0.08852
carcassa	carcass	7	1.5699	-1.2408	-0.42626	-0.078239
carcassa	carcass	8	1.1696	-3.2549	0.24924	-3.5243
carcassa	carcass	9	-1.5707	0.52018	0.18036	-0.48249
carcassa	carcass	10	0.29854	-0.52523	0.0346	-0.41395
carcassa	carcass	11	0.24068	NA	1.5102	0.31361
carcassa	carcass	12	0.36312	NA	6.7146	1.0864
carcassa	carcass	13	-0.85596	-0.51446	0.095889	-0.18415
carcassa	carcass	14	-2.3118	-0.58888	-0.44731	-0.58599
carcassa	carcass	15	-0.77196	-0.4098	-0.12011	-0.052271
carcassa	carcass	16	-0.14742	-0.066019	-1.0354	0.41202
carcassa	carcass	17	-0.27189	0.77376	0.33226	1.3867
carcassa	carcass	18	-0.38181	1.312	-1.0076	0.98701
carcassa	carcass	19	NA	NA	3.6624	-0.53067
carcassa	carcass	20	0.86223	-0.064391	-0.15286	0.84312
carezza	caress	1	-1.4929	0.46345	-0.086811	0.27353
carezza	caress	2	0.21654	0.36844	0.1032	0.23197
carezza	caress	3	0.058048	-0.32584	1.0705	1.0736
carezza	caress	4	0.61702	-0.45853	0.16122	-0.52034
carezza	caress	5	-1.2306	-0.58911	1.225	1.3869
carezza	caress	6	0.99572	0.4218	0.67452	-0.41277
carezza	caress	7	-0.012629	0.80144	-0.78777	0.42261
carezza	caress	8	1.4549	-1.0737	NA	-2.2549
carezza	caress	9	NA	-1.8391	-1.2583	0.16968
carezza	caress	10	0.86836	0.17229	0.15513	-1.4231
carezza	caress	11	-0.30318	0.31168	-0.51795	-0.43284
carezza	caress	12	0.10814	-0.36039	-0.55627	0.21867
carezza	caress	13	0.016633	0.27693	-1.1413	-0.33102
carezza	caress	14	NA	NA	-0.26863	0.59431
carezza	caress	15	-0.94229	0.31037	-1.3406	-0.18073
carezza	caress	16	1.3571	0.076872	0.28509	0.57037
carezza	caress	17	0.13592	0.092939	NA	0.18136
carezza	caress	18	-0.87128	0.22522	-0.77548	0.24298
carezza	caress	19	-2.7286	-0.81115	-0.031282	0.5531
carezza	caress	20	NA	-0.73008	-0.082551	-1.7164
casa	home	1	0.5253	0.11601	0.10854	0.56436
casa	home	2	0.8955	1.1284	-0.2428	-0.042277
casa	home	3	NA	NA	NA	0.7784
casa	home	4	-0.74043	-0.038924	0.13578	-0.013441
casa	home	5	-0.0023714	0.32689	0.062911	-0.17535
casa	home	6	-1.5905	0.14686	-1.1738	-0.29351
casa	home	7	0.63493	-1.0739	0.13654	0.11166
casa	home	8	1.5128	-0.046923	-0.14259	-1.4868
casa	home	9	NA	1.8357	-0.37167	0.31405
casa	home	10	NA	3.6368	NA	-0.70518
casa	home	11	NA	0.79604	-0.38979	3.1479
casa	home	12	-0.11288	-0.068079	0.05607	-1.1696
casa	home	13	-0.45594	0.11244	1.2022	0.70801
casa	home	14	0.76016	0.2788	NA	-0.39901
casa	home	15	-0.61804	-0.36356	-0.21244	-0.98166
casa	home	16	0.96573	0.18256	0.41034	0.37622
casa	home	17	-0.040192	-0.15953	-0.0098161	-0.094847
casa	home	18	-0.50664	-0.60298	-1.229	0.75689
casa	home	19	0.13928	0.11083	-2.2769	-0.049199
casa	home	20	0.89721	0.021016	0.63472	-1.5209
cascata	waterfall	1	1.3999	0.73316	-0.024657	-0.86279
cascata	waterfall	2	-0.18978	-0.55646	-2.2515	1.0533
cascata	waterfall	3	-0.10046	0.57324	-1.0169	-0.5796
cascata	waterfall	4	-0.5582	-2.1439	-1.8115	0.26191
cascata	waterfall	5	0.024586	0.2605	-0.28623	-0.092113
cascata	waterfall	6	-0.35604	0.58209	0.93858	-0.16465
cascata	waterfall	7	-0.96289	-0.56447	1.0127	-1.0607
cascata	waterfall	8	-0.41134	-0.18917	-0.3696	-1.2738
cascata	waterfall	9	-0.64436	0.3479	-0.85322	0.72531
cascata	waterfall	10	-0.32715	-0.2577	-0.46465	-2.6402
cascata	waterfall	11	0.43147	0.80653	-0.41802	0.8807
cascata	waterfall	12	1.1031	NA	1.3007	-0.2694
cascata	waterfall	13	0.22417	-0.88254	-0.099326	0.40278
cascata	waterfall	14	0.13915	-1.083	-0.025619	-0.20572
cascata	waterfall	15	1.0853	0.83902	1.8184	0.29631
cascata	waterfall	16	-0.35297	0.24363	0.46991	-0.21643
cascata	waterfall	17	0.025708	-0.50259	-0.98064	0.37936
cascata	waterfall	18	-1.0876	0.2001	-1.0353	-0.32572
cascata	waterfall	19	-0.60605	-0.16586	-0.027287	-0.48837
cascata	waterfall	20	0.66068	-0.12025	0.12342	-0.20497
causa	lawsuit	1	-0.98421	-3.0769	NA	1.1973
causa	lawsuit	2	0.088618	-0.95741	0.011399	0.30802
causa	lawsuit	3	0.22143	-0.010633	0.45796	-0.66909
causa	lawsuit	4	0.14876	-1.8501	-2.065	0.70817
causa	lawsuit	5	-0.36659	0.57325	1.551	-0.45013
causa	lawsuit	6	-0.33456	-0.50099	NA	-0.62341
causa	lawsuit	7	0.0025681	-1.6524	0.62391	0.44178
causa	lawsuit	8	NA	0.63592	-0.50496	0.2015
causa	lawsuit	9	NA	0.19243	0.11019	0.18699
causa	lawsuit	10	0.010349	-1.0102	0.85321	-0.3775
causa	lawsuit	11	0.22542	0.058674	0.0747	-0.36803
causa	lawsuit	12	-0.55913	0.0052708	-0.11882	1.2501
causa	lawsuit	13	0.46655	-0.77748	NA	-0.070424
causa	lawsuit	14	1.0613	0.45058	-0.022694	-3.0048
causa	lawsuit	15	-0.19216	-0.14115	-0.26202	0.82234
causa	lawsuit	16	-0.47439	-0.40506	-0.15865	-0.30993
causa	lawsuit	17	0.52526	-0.38384	0.29647	0.3022
causa	lawsuit	18	0.59023	-0.065455	-0.25703	-0.039821
causa	lawsuit	19	0.080693	-0.61625	0.35963	0.20227
causa	lawsuit	20	0.098488	-0.22448	0.49511	2.1865
cerchio	circle	1	-1.0616	0.077849	-0.047541	-0.4811
cerchio	circle	2	-0.13765	-0.47523	0.63444	-0.28905
cerchio	circle	3	0.0052451	-0.97945	-0.32609	0.53928
cerchio	circle	4	0.43974	0.49574	-0.76623	-0.35634
cerchio	circle	5	0.22285	0.080751	0.65215	-1.0876
cerchio	circle	6	0.4586	0.17398	-0.075992	-0.30303
cerchio	circle	7	0.40249	-2.4192	1.1854	0.64436
cerchio	circle	8	-0.69342	-0.66958	-0.40174	-1.5984
cerchio	circle	9	-0.37921	NA	NA	-0.19906
cerchio	circle	10	1.2421	-0.13096	-0.28213	0.59565
cerchio	circle	11	-0.47655	-0.20382	0.28148	-0.41643
cerchio	circle	12	-1.0614	1.3494	0.5677	-0.66512
cerchio	circle	13	0.089789	-0.72466	-2.7377	1.1462
cerchio	circle	14	0.44963	-1.2436	-1.2653	-0.5144
cerchio	circle	15	1.0544	-1.2798	-0.37744	-3.4701
cerchio	circle	16	-0.47585	-0.73209	-0.51264	-0.34838
cerchio	circle	17	0.42689	0.5578	-0.22521	0.54047
cerchio	circle	18	0.76363	-0.77364	0.25196	-1.5445
cerchio	circle	19	0.084855	-0.51955	0.72814	0.99263
cerchio	circle	20	-0.3746	-0.2052	-0.27929	0.0052798
cervello	brain	1	-0.22288	0.95859	0.47777	0.41648
cervello	brain	2	0.6821	-0.17234	1.0174	-0.071472
cervello	brain	3	NA	NA	NA	-2.5
cervello	brain	4	-0.89367	0.091309	-0.095212	0.21689
cervello	brain	5	1.5726	-0.40802	0.010684	-2.0024
cervello	brain	6	-1.2199	-0.0077957	-0.30435	0.12626
cervello	brain	7	-0.40504	0.14617	-0.63778	1.2403
cervello	brain	8	-0.038196	-1.6448	0.04169	-0.30559
cervello	brain	9	-0.76298	0.47679	-0.58345	0.93166
cervello	brain	10	0.39735	0.36701	0.75012	0.54558
cervello	brain	11	0.10572	-0.42384	0.27481	-0.34262
cervello	brain	12	0.66014	-0.56543	-0.62181	0.53181
cervello	brain	13	0.1934	-0.83829	2.0579	0.13827
cervello	brain	14	-2.9322	-0.11362	0.32455	-1.6877
cervello	brain	15	-0.34178	-0.09606	0.011869	-1.191
cervello	brain	16	0.10854	1.2085	0.58597	-0.53732
cervello	brain	17	-0.20163	-0.82195	-2.0315	0.51366
cervello	brain	18	1.5782	0.10403	1.8209	-0.25737
cervello	brain	19	-1.3636	-0.77743	-0.68431	-0.062788
cervello	brain	20	0.54279	0.23045	-0.13364	1.2352
cesto	basket	1	0.47775	-0.14246	-1.111	0.19175
cesto	basket	2	0.52537	0.9806	-0.62116	-0.053163
cesto	basket	3	NA	3.7818	3.7648	-1.4036
cesto	basket	4	-1.099	0.54367	-0.019476	0.034425
cesto	basket	5	-1.2752	0.68925	0.32224	-1.2607
cesto	basket	6	NA	-0.23561	-0.81552	0.47974
cesto	basket	7	-0.48934	-2.5514	-3.8876	-0.82855
cesto	basket	8	-0.38359	-0.98955	1.3123	-0.088733
cesto	basket	9	1.282	-0.63386	-0.50223	0.61991
cesto	basket	10	-0.64494	-0.68933	-0.52025	-1.364
cesto	basket	11	NA	-0.37843	0.070405	0.1124
cesto	basket	12	1.5541	0.77263	-0.66278	0.99561
cesto	basket	13	0.47797	-0.19168	0.49343	0.50091
cesto	basket	14	-1.9347	0.73959	-1.7658	-1.5703
cesto	basket	15	0.65342	-0.82664	0.0069313	-0.2804
cesto	basket	16	1.3865	-0.59762	0.22714	0.12999
cesto	basket	17	1.172	-0.65217	-0.014403	0.86084
cesto	basket	18	0.20025	0.66294	-0.29481	0.20605
cesto	basket	19	-0.33254	-0.56207	0.29389	0.78587
cesto	basket	20	-2.233	0.13541	0.80033	0.68109
cherosene	kerosene	1	0.31698	-0.12082	0.77047	1.0404
cherosene	kerosene	2	-0.47067	-0.6508	0.71717	-0.77406
cherosene	kerosene	3	0.21511	0.38423	0.46335	0.011292
cherosene	kerosene	4	-0.4995	-0.76654	-1.1099	-0.1999
cherosene	kerosene	5	0.12829	-1.6061	-2.043	-0.96948
cherosene	kerosene	6	-0.064425	0.41528	0.4371	0.54078
cherosene	kerosene	7	1.1483	NA	NA	0.39752
cherosene	kerosene	8	-0.12088	-0.4166	0.45113	-0.13718
cherosene	kerosene	9	0.66691	-0.52148	NA	-0.64963
cherosene	kerosene	10	-0.42257	-0.3376	-0.14403	0.032884
cherosene	kerosene	11	-0.19955	-0.094996	0.15678	-0.18267
cherosene	kerosene	12	0.18869	-0.86504	-0.4905	1.4978
cherosene	kerosene	13	4.582	0.36573	-0.66023	-0.18112
cherosene	kerosene	14	-0.21216	-0.57155	-0.18869	0.86107
cherosene	kerosene	15	1.7976	0.96425	0.70354	-0.28563
cherosene	kerosene	16	0.50783	-0.85363	-0.21886	-0.71824
cherosene	kerosene	17	0.67955	-0.13702	-0.2676	1.8569
cherosene	kerosene	18	-1.081	-1.0363	0.030464	0.60887
cherosene	kerosene	19	0.16466	0.14913	0.01056	-0.55723
cherosene	kerosene	20	-0.38296	-1.366	0.10827	-0.77998
chirurgia	surgery	1	-0.54413	-0.6416	-0.848	1.0236
chirurgia	surgery	2	-0.020176	-0.41826	0.24325	0.1958
chirurgia	surgery	3	-0.26768	-0.33046	-0.35269	0.37957
chirurgia	surgery	4	-0.47272	NA	NA	0.20639
chirurgia	surgery	5	-0.13764	-0.10282	-0.16443	0.071166
chirurgia	surgery	6	NA	0.15351	0.5401	-2.9045
chirurgia	surgery	7	-0.48609	-0.14219	-0.080177	0.30757
chirurgia	surgery	8	0.16909	0.40489	0.82702	0.16674
chirurgia	surgery	9	0.91257	-0.68295	-0.8591	0.76834
chirurgia	surgery	10	-0.30446	-0.14326	-0.01927	-0.30163
chirurgia	surgery	11	0.3629	0.062	-0.1041	0.49638
chirurgia	surgery	12	0.91958	0.12427	0.13471	-0.069984
chirurgia	surgery	13	0.69251	-1.0033	-0.48781	0.71088
chirurgia	surgery	14	-0.65158	0.8509	0.98543	-0.72556
chirurgia	surgery	15	1.052	0.19121	0.016277	-0.23671
chirurgia	surgery	16	-0.86065	-0.43676	-0.84432	0.48448
chirurgia	surgery	17	-0.35736	-0.41412	0.0088572	-0.16149
chirurgia	surgery	18	-0.67708	-0.030248	0.5596	0.50978
chirurgia	surgery	19	1.3843	NA	-1.8155	-0.32885
chirurgia	surgery	20	0.63605	0.12067	0.0071304	-0.23706
ciclamino	cyclamen	1	-0.40842	2.0114	NA	-1.9188
ciclamino	cyclamen	2	0.7706	0.21505	1.4357	-0.038335
ciclamino	cyclamen	3	0.16085	-0.29176	-0.32073	0.89906
ciclamino	cyclamen	4	-1.8602	0.33501	-0.82564	0.53574
ciclamino	cyclamen	5	-0.12334	0.37264	1.4073	-0.13777
ciclamino	cyclamen	6	0.14828	-0.44089	-0.74584	-0.13573
ciclamino	cyclamen	7	1.8519	0.31952	1.5572	-4.901
ciclamino	cyclamen	8	-0.84413	0.59206	0.63272	0.76101
ciclamino	cyclamen	9	-0.075442	0.15993	1.1701	0.14398
ciclamino	cyclamen	10	0.21592	0.14736	-0.06268	-1.3956
ciclamino	cyclamen	11	0.25442	-0.74871	1.1688	0.12526
ciclamino	cyclamen	12	0.61253	0.35845	-0.069585	0.32893
ciclamino	cyclamen	13	2.021	0.20659	-0.65944	-0.71748
ciclamino	cyclamen	14	-0.13544	0.88659	0.21654	1.1202
ciclamino	cyclamen	15	0.56668	-0.29541	-0.16116	1.1495
ciclamino	cyclamen	16	0.83285	-0.12017	-0.37974	1.4383
ciclamino	cyclamen	17	0.25861	1.3184	1.0617	1.4077
ciclamino	cyclamen	18	0.75266	0.1585	-2.4095	-1.823
ciclamino	cyclamen	19	-0.39198	-0.013508	-0.16631	0.45579
ciclamino	cyclamen	20	-0.33356	-0.23525	0.98653	0.32851
cielo	heaven	1	0.71226	0.50934	0.68039	0.33379
cielo	heaven	2	-0.23799	-0.52252	-0.40185	-0.091373
cielo	heaven	3	0.44439	-1.6668	-0.27957	-1.412
cielo	heaven	4	0.77555	0.20533	-2.5038	0.34757
cielo	heaven	5	0.17831	NA	0.33681	0.08659
cielo	heaven	6	-0.78567	-0.56626	-0.27997	-1.3711
cielo	heaven	7	0.47555	-0.37835	1.9037	-0.099435
cielo	heaven	8	-2.6254	-1.0475	-0.38416	-0.15793
cielo	heaven	9	-0.68349	1.1125	NA	-1.2365
cielo	heaven	10	NA	NA	NA	1.4292
cielo	heaven	11	1.0144	0.14838	-0.22044	-2.154
cielo	heaven	12	0.51719	-2.5768	-3.3072	-0.55619
cielo	heaven	13	-0.34966	-0.43256	-1.5928	-0.059795
cielo	heaven	14	-0.88662	-0.43276	-0.95096	-0.44633
cielo	heaven	15	0.43655	-0.31423	-0.18474	-1.9397
cielo	heaven	16	-0.62096	-0.42745	-0.30698	-0.73014
cielo	heaven	17	0.35118	-0.24668	-0.29849	-0.15382
cielo	heaven	18	2.898	-1.4876	1.1182	-0.29081
cielo	heaven	19	-0.96928	-0.62338	-0.24404	-0.074605
cielo	heaven	20	0.59925	-0.49791	-1.0559	0.79099
circo	circus	1	0.00036488	0.2433	0.15353	-1.4222
circo	circus	2	0.039778	0.074189	0.12482	0.044925
circo	circus	3	-0.22379	-0.17904	-0.30642	-0.97908
circo	circus	4	-0.25573	0.51338	-0.70548	0.34908
circo	circus	5	-0.062089	-0.11621	-0.55256	-0.011078
circo	circus	6	-0.17986	-0.57247	0.41654	0.20749
circo	circus	7	-0.18134	-0.35489	0.75156	-0.067175
circo	circus	8	-0.87284	-0.21812	NA	-1.4424
circo	circus	9	0.60831	-0.27327	1.3891	-1.12
circo	circus	10	-0.60498	-0.22353	-0.44103	-0.9257
circo	circus	11	NA	-0.73895	-0.75267	0.2906
circo	circus	12	0.58471	-0.12634	0.098658	-0.78604
circo	circus	13	-0.28489	NA	NA	0.11023
circo	circus	14	0.043773	0.27178	-0.01857	1.1175
circo	circus	15	0.97155	0.32183	0.63273	1.9309
circo	circus	16	0.11729	-1.2266	0.84679	-0.037649
circo	circus	17	0.66301	-0.74646	0.40179	0.35154
circo	circus	18	-0.17722	-0.13149	0.97122	-0.93189
circo	circus	19	0.1706	0.73353	0.41203	-0.67307
circo	circus	20	-0.079758	-1.1508	0.25249	-0.020141
codardo	coward	1	-0.28687	0.63478	0.39944	-0.43499
codardo	coward	2	0.0965	-0.09865	0.98229	2.7455
codardo	coward	3	-0.22017	-0.31407	-0.34825	0.44792
codardo	coward	4	0.05137	-0.55413	-1.2284	0.18962
codardo	coward	5	3.7321	-0.49969	0.58239	0.88102
codardo	coward	6	0.17187	-0.52498	-0.2519	0.0043919
codardo	coward	7	0.72423	0.23267	0.2402	0.95838
codardo	coward	8	NA	0.19261	0.33671	0.056818
codardo	coward	9	-1.0367	0.57993	0.57133	-0.72076
codardo	coward	10	-0.72341	0.15405	-0.068249	-0.60008
codardo	coward	11	0.65808	-0.21865	-0.42128	0.011474
codardo	coward	12	0.90478	-0.35921	0.045809	0.91296
codardo	coward	13	-0.070486	0.0082287	-0.86449	0.31835
codardo	coward	14	0.55447	-0.43711	-0.60698	0.14062
codardo	coward	15	0.47869	-0.78175	0.69353	0.2085
codardo	coward	16	-1.1253	-0.077958	-0.21423	0.33493
codardo	coward	17	-1.4159	-2.3046	0.0023712	0.88652
codardo	coward	18	0.15519	-0.71911	0.77069	0.63744
codardo	coward	19	-0.36309	-0.059918	-1.5944	1.0822
codardo	coward	20	0.54745	-0.027543	0.67631	0.5478
collera	anger	1	-1.933	-0.19285	-0.28129	-0.55868
collera	anger	2	-0.91948	-0.60616	-0.26821	2.1281
collera	anger	3	-0.74302	0.017279	0.087496	-0.79468
collera	anger	4	-0.30137	0.01358	-0.11389	0.48971
collera	anger	5	0.11034	0.26349	-0.37358	-1.2236
collera	anger	6	-0.33478	0.02385	-1.9952	-0.036036
collera	anger	7	0.27311	1.2344	0.1947	0.54986
collera	anger	8	-0.64054	0.68832	-0.51414	-0.11474
collera	anger	9	-1.5477	-1.581	-2.7041	0.53705
collera	anger	10	0.37477	-0.51034	-0.41686	0.83217
collera	anger	11	-1.3637	-0.72311	0.3851	0.48978
collera	anger	12	-0.069823	-0.086832	-0.38643	-1.0387
collera	anger	13	-0.060553	-0.49484	0.02288	0.79412
collera	anger	14	0.85413	0.27833	-0.58591	-1.9644
collera	anger	15	-0.74265	-1.192	-0.28185	0.83159
collera	anger	16	0.59893	-0.017014	0.15137	0.046125
collera	anger	17	NA	-0.13396	0.11516	0.093402
collera	anger	18	-0.029125	-0.61196	-2.4302	0.44489
collera	anger	19	-0.5351	-1.1416	-0.44878	-0.035126
collera	anger	20	-0.2616	0.54453	-1.015	-1.747
collisione	crash	1	0.5905	0.079958	-0.23819	-0.91553
collisione	crash	2	0.82487	-0.80093	-1.0435	-0.076338
collisione	crash	3	0.6335	-0.26533	0.987	0.80888
collisione	crash	4	0.28634	-0.13994	0.014071	0.14294
collisione	crash	5	-0.77815	-0.99893	-0.53775	-0.28722
collisione	crash	6	-0.49236	-0.31363	-1.1214	-0.035716
collisione	crash	7	0.69325	-0.28358	-0.27695	0.25345
collisione	crash	8	1.4528	-1.6186	-0.35953	0.82238
collisione	crash	9	0.63843	-0.013872	-0.15404	1.5653
collisione	crash	10	0.53821	0.034827	0.010696	-0.35096
collisione	crash	11	0.96225	-0.46875	-0.69315	-0.26716
collisione	crash	12	-0.10327	-0.14019	-0.19337	1.0141
collisione	crash	13	-0.89062	-0.16845	-0.21446	0.28513
collisione	crash	14	-0.13855	-0.27553	0.076964	0.55642
collisione	crash	15	-0.66648	-1.0638	-0.29135	1.0001
collisione	crash	16	0.40884	1.1238	0.46529	0.28609
collisione	crash	17	-0.97249	0.19944	-0.25183	-3.7478
collisione	crash	18	0.11228	-0.71804	0.89123	0.85547
collisione	crash	19	0.83488	-0.29497	0.26079	-0.27221
collisione	crash	20	0.22832	0.36541	-0.27952	-0.64714
colombo	dove	1	0.11913	0.44796	-0.23746	0.20047
colombo	dove	2	1.2549	-0.79063	-1.343	0.038039
colombo	dove	3	-0.1238	-0.30447	-0.3092	0.21464
colombo	dove	4	-0.48573	0.72039	2.9789	0.63221
colombo	dove	5	0.94245	0.24693	0.078524	-0.33491
colombo	dove	6	1.5346	-0.29208	0.14141	-0.078504
colombo	dove	7	-0.85498	-0.73829	0.34599	-0.71897
colombo	dove	8	1.2172	0.61293	0.015822	0.84474
colombo	dove	9	0.94752	-0.82557	-0.2171	0.28512
colombo	dove	11	1.6107	1.1678	0.031119	-0.43105
colombo	dove	12	-0.63154	-0.22587	-1.0233	2.2455
colombo	dove	13	0.083576	-0.10955	-1.049	0.26625
colombo	dove	14	-0.21565	-0.27893	1.3882	-0.82882
colombo	dove	15	1.6691	0.073731	-0.31692	-0.09179
colombo	dove	16	-1.122	-0.76087	-1.1374	0.20788
colombo	dove	17	-1.9506	1.0089	0.21883	0.39648
colombo	dove	18	0.65674	-0.35112	0.69291	-0.089939
colombo	dove	19	NA	NA	NA	-0.47266
colombo	dove	20	-0.38739	0.0048997	0.3753	0.10192
colonna	column	1	-1.8008	-0.55897	0.50674	0.18237
colonna	column	2	0.73023	0.53816	0.69259	-2.0748
colonna	column	3	-0.36649	-0.28704	-0.29493	0.31036
colonna	column	4	0.78889	-0.07801	0.22552	-2.2228
colonna	column	5	-0.071381	0.1113	0.21243	0.18879
colonna	column	6	0.96057	0.51447	0.52156	-0.27683
colonna	column	7	NA	0.31265	0.95007	0.64304
colonna	column	8	-0.021201	-0.24998	1.0351	-1.8952
colonna	column	9	0.80719	0.20997	-0.71539	-0.74315
colonna	column	11	-0.17022	-0.38221	-0.64033	-0.2428
colonna	column	12	-1.0563	0.203	0.31268	-0.60907
colonna	column	13	-1.207	0.18734	0.15363	-0.0092444
colonna	column	14	-1.2161	-1.0568	-1.3438	0.31711
colonna	column	15	-0.62324	-0.54971	1.2872	0.75076
colonna	column	16	0.046226	-0.35136	0.47589	-0.47814
colonna	column	17	0.3516	0.91505	-0.83172	0.6717
colonna	column	18	0.015717	-0.58287	-1.2469	-0.15294
colonna	column	19	0.4696	1.0288	-0.17706	0.4811
colonna	column	20	0.1317	0.1062	1.1035	-0.096847
colore	color	1	0.84241	-2.409	-0.95221	-2.2534
colore	color	2	-0.51998	-0.82303	0.40371	-0.11831
colore	color	3	-1.0411	1.3186	-0.44598	1.4886
colore	color	4	0.58212	0.087529	-0.47994	0.32633
colore	color	5	-0.89094	0.42086	-0.028029	-0.57734
colore	color	6	0.31827	-0.084625	-0.15312	-1.3183
colore	color	7	0.84971	-0.11211	0.13068	-0.9701
colore	color	8	-0.49033	-0.049738	-0.49763	1.518
colore	color	9	0.46841	0.16258	0.6678	-0.0048443
colore	color	10	0.45173	0.55143	0.081746	2.768
colore	color	11	-0.29623	0.12456	-0.63451	-0.16955
colore	color	12	-0.9163	-0.3445	0.24966	2.2518
colore	color	13	-1.0074	-0.23948	1.3571	0.33672
colore	color	14	0.31288	-1.1492	0.10654	0.18566
colore	color	15	0.38156	0.41973	-0.094071	0.55152
colore	color	16	-0.11356	0.24301	-0.67354	0.29454
colore	color	17	-0.23337	0.76815	2.4133	-0.14105
colore	color	18	0.32528	0.34031	-0.32594	1.0242
colore	color	19	-0.13317	-0.060927	-1.5613	0.87792
colore	color	20	0.041141	-0.57295	-2.8245	-3.7536
colpevole	guilty	1	-0.47048	-0.59722	-0.44733	0.14153
colpevole	guilty	2	0.22256	0.24483	-0.92605	-0.31352
colpevole	guilty	3	-0.26694	-0.31427	-0.30461	0.09984
colpevole	guilty	4	1.0458	-0.47513	-0.91846	0.022053
colpevole	guilty	5	0.35654	0.21967	0.84912	-0.18813
colpevole	guilty	6	0.48921	-0.69794	-0.52249	-0.15057
colpevole	guilty	7	-1.1852	-0.13052	0.55469	0.686
colpevole	guilty	8	-0.073524	-0.14012	1.2235	-0.49348
colpevole	guilty	9	-0.2092	0.049514	NA	-0.54759
colpevole	guilty	10	-0.049605	0.19967	-0.18545	-0.17979
colpevole	guilty	11	0.835	-0.2782	0.59479	-0.37757
colpevole	guilty	12	-0.12957	0.13259	-0.56537	0.82181
colpevole	guilty	13	NA	0.3464	0.7662	-1.0388
colpevole	guilty	14	0.25436	-0.13625	-0.5926	2.1535
colpevole	guilty	15	0.89123	-0.18022	-0.70163	-1.1394
colpevole	guilty	16	0.67207	1.7525	1.4401	0.058244
colpevole	guilty	17	-0.11997	0.61976	-1.9063	-0.1985
colpevole	guilty	18	-0.22061	1.7833	0.93795	0.087026
colpevole	guilty	19	NA	-0.3384	-0.69771	-0.0044419
colpevole	guilty	20	-0.27104	0.018826	0.75993	-0.64566
colpire	hit	1	1.2156	-0.75309	1.0331	0.4054
colpire	hit	2	-0.22368	-1.1002	0.63135	0.22682
colpire	hit	3	3.0256	2.6246	2.9578	0.045227
colpire	hit	4	-0.35652	0.54922	0.15249	-2.664
colpire	hit	5	-0.21903	0.78199	1.5019	0.18626
colpire	hit	6	-0.56257	0.048982	-0.12021	-2.5839
colpire	hit	7	-0.13651	-0.84912	0.22833	0.43263
colpire	hit	8	NA	-0.56133	-1.6076	-0.77618
colpire	hit	9	0.61002	-0.33768	-0.30366	0.94746
colpire	hit	10	0.10254	-0.094326	-0.42914	0.45595
colpire	hit	11	0.45975	-0.16477	-0.53049	0.16342
colpire	hit	12	0.54422	0.31304	-0.23605	1.0026
colpire	hit	13	1.0821	-1.1933	-2.0668	0.15788
colpire	hit	14	0.20668	3.1294	-0.90847	0.4244
colpire	hit	15	0.37013	-0.85215	-0.12622	1.4136
colpire	hit	16	0.29035	0.17393	-0.33504	0.21926
colpire	hit	17	-1.0049	-1.1283	0.53293	-0.07158
colpire	hit	18	-1.3527	-0.85724	0.035067	1.7904
colpire	hit	19	0.11871	0.17269	0.39551	0.23994
colpire	hit	20	NA	0.43339	-0.044221	-1.2084
coltello	knife	1	NA	0.3754	0.67309	-1.1111
coltello	knife	2	0.15346	-0.93164	0.28144	-0.37671
coltello	knife	3	-0.33398	-0.27766	-0.34201	0.30024
coltello	knife	4	-1.1909	0.95129	0.77141	0.065332
coltello	knife	5	-2.0106	-0.14171	-0.081335	-1.4851
coltello	knife	6	0.44932	-0.33278	1.0733	0.22437
coltello	knife	7	-0.87407	1.1	0.6926	1.0663
coltello	knife	8	0.11459	-0.88915	NA	0.49873
coltello	knife	9	-0.78028	0.43469	-0.7459	1.4201
coltello	knife	10	-1.2708	0.33324	-0.20876	-0.17885
coltello	knife	11	2.2202	0.063356	-0.35474	-0.42557
coltello	knife	12	0.22424	-1.312	0.41498	1.0532
coltello	knife	13	-0.66728	-0.9294	0.22429	0.24222
coltello	knife	14	-0.39173	-0.34104	-0.24631	-1.2185
coltello	knife	15	0.030797	0.099554	-0.25038	-0.4803
coltello	knife	16	NA	NA	NA	-1.8169
coltello	knife	17	-1.9368	-0.10717	0.84299	0.80946
coltello	knife	18	-0.34947	0.94519	0.86166	0.80537
coltello	knife	19	-1.0393	0.85868	0.70673	-1.5778
coltello	knife	20	0.14426	-0.19444	-0.058273	-0.40581
commedia	comedy	1	-0.012352	0.4486	-0.57101	-0.51705
commedia	comedy	2	0.088148	-0.12322	-0.10515	0.16646
commedia	comedy	3	0.38084	0.098338	0.40381	0.40962
commedia	comedy	4	-0.094369	0.15243	-0.49227	-0.13368
commedia	comedy	5	0.84192	0.14009	0.76059	0.20616
commedia	comedy	6	0.60826	-0.20732	-0.49648	1.9187
commedia	comedy	7	0.1515	0.26966	0.12276	1.1225
commedia	comedy	8	-2.444	-0.023342	0.72919	0.56097
commedia	comedy	9	0.54386	0.92088	0.3299	1.1586
commedia	comedy	10	-0.057162	0.93688	-0.088945	0.075215
commedia	comedy	11	-0.031479	-0.12833	-1.4845	-0.051529
commedia	comedy	12	3.6403	NA	NA	1.8184
commedia	comedy	13	0.07444	-0.13892	-1.5621	-0.41551
commedia	comedy	14	-0.57384	-0.50705	0.89307	-0.021677
commedia	comedy	15	0.39491	-1.2949	-0.28753	1.8744
commedia	comedy	16	1.4249	0.7757	1.1643	0.25387
commedia	comedy	17	0.18787	-0.32382	-0.69787	-0.83044
commedia	comedy	18	0.22004	-0.45378	-1.3895	-0.96655
commedia	comedy	19	-0.022586	0.34343	0.77786	0.29568
commedia	comedy	20	0.15559	0.041168	0.40599	-0.63857
confuso	confused	1	0.38492	-0.016898	0.40993	-0.62823
confuso	confused	2	-0.44595	0.23668	-0.52196	0.1442
confuso	confused	3	-0.10483	-0.32077	-0.31114	1.4467
confuso	confused	4	1.1048	-0.31329	-0.72648	0.023267
confuso	confused	5	2.1631	0.15892	0.93695	0.30158
confuso	confused	6	-0.025455	0.056015	-0.092535	-0.30295
confuso	confused	7	-0.26705	-1.8095	NA	-0.1214
confuso	confused	8	0.65626	0.033067	0.27689	0.45293
confuso	confused	9	0.11091	-1.8069	-0.97747	0.69582
confuso	confused	10	0.16748	0.045364	0.14336	1.6689
confuso	confused	11	0.69105	-0.098739	-0.17012	-1.3354
confuso	confused	12	-0.53465	-0.040399	-0.073581	0.38392
confuso	confused	13	-0.091222	-0.24697	NA	-0.49927
confuso	confused	14	1.6955	-0.14696	-1.5459	0.44959
confuso	confused	15	-0.85129	-0.35697	0.049024	0.31662
confuso	confused	16	0.17953	0.79428	0.71672	0.46309
confuso	confused	17	-0.29808	3.6085	-0.020955	0.77074
confuso	confused	18	1.9713	1.438	0.84381	1.297
confuso	confused	19	-1.2495	-0.023153	-0.38268	1.3025
confuso	confused	20	0.23387	-0.80945	0.80092	0.70024
coniglietto	bunny	1	0.21972	-0.11095	0.44288	0.26545
coniglietto	bunny	2	-0.9888	1.9506	-0.80012	-0.13478
coniglietto	bunny	3	2.8746	2.2495	2.4995	-0.38143
coniglietto	bunny	4	0.70202	NA	-0.64172	-0.37308
coniglietto	bunny	5	-1.3142	0.55264	2.0882	-0.48901
coniglietto	bunny	6	0.29109	NA	0.94639	1.057
coniglietto	bunny	7	-0.54523	1.6037	0.099394	1.1588
coniglietto	bunny	8	NA	-0.67633	0.05097	-0.80041
coniglietto	bunny	9	-1.5764	1.0449	1.3011	-0.51546
coniglietto	bunny	10	2.1965	0.10492	0.34647	-0.17048
coniglietto	bunny	11	0.276	0.13327	0.26708	0.014847
coniglietto	bunny	12	-0.56843	-0.28439	-0.24869	0.15746
coniglietto	bunny	13	1.6466	0.33646	0.5785	-0.10725
coniglietto	bunny	14	0.20014	0.25555	NA	-2.3056
coniglietto	bunny	15	-2.1543	0.43589	0.11977	0.17912
coniglietto	bunny	16	-0.49462	-0.80353	0.10698	-0.10055
coniglietto	bunny	17	-1.5705	-0.13281	1.17	0.91146
coniglietto	bunny	18	0.74185	0.35536	0.016227	-1.0126
coniglietto	bunny	19	-0.77213	-0.12787	0.11062	0.30341
coniglietto	bunny	20	-0.5863	0.20651	0.21501	-0.156
conoscenza	knowledge	1	0.34565	0.23969	0.52437	1.3696
conoscenza	knowledge	2	1.2003	0.09991	-0.51043	-0.23811
conoscenza	knowledge	3	0.00023859	0.88734	0.28483	1.2655
conoscenza	knowledge	4	0.36754	-0.11759	-0.87475	0.47592
conoscenza	knowledge	5	-1.0305	0.095887	-0.10822	0.20311
conoscenza	knowledge	6	-1.3892	2.2254	1.7049	2.1826
conoscenza	knowledge	7	1.8324	0.34128	1.451	-0.038369
conoscenza	knowledge	8	0.38477	0.97531	0.40354	-1.0028
conoscenza	knowledge	9	6.8292	0.1798	-0.43751	-0.77303
conoscenza	knowledge	11	NA	-1.4729	-0.82136	0.30749
[truncated: 7,930 more rows]
